# Supplementary material for: Transcriptional Analysis of lncRNA and Target Genes Induced by Influenza A Virus Infection in MDCK Cells
Source: Vaccines (Basel). 2023 Oct 14;11(10):1593. doi: 10.3390/vaccines11101593 (PMC10610897; doi:10.3390/vaccines11101593)
Supplement: Supplementary file 1 [file vaccines-11-01593-s001.zip]

Archive with 8 entries (8 files):
- Additional file 1 Table S1.Summary of differentially expressed mRNA in MDCK cells infected with H1N1..xls
- Additional file 2 Table S2.Summary of differentially expressed lncRNA in MDCK cells infected with H1N1..xls
- Additional file 3 Table S3.Preliminary screening of DE mRNAs related to virus response.xls
- Additional file 4 Table S4.141 virus response-related DE mRNAs matching predicted DE lncRNAs.xls
- Additional file 5 Table S5.Prediction of the way 37 DE lncRNAs regulate their target genes and the location of their genomes.xls
- Additional file 6 Table S6.Primer sequences of all mRNA and lncRNAd used in this study.xls
- Additional file 7 Table S7.18 screened DEGs protein names and functions.xlsx
- Supplementary Figure S1.Full-length blotsgels.pdf
