# Supplementary material for: Transcriptional Analysis of lncRNA and Target Genes Induced by Influenza A Virus Infection in MDCK Cells
Source: Vaccines (Basel). 2023 Oct 14;11(10):1593. doi: 10.3390/vaccines11101593 (PMC10610897; doi:10.3390/vaccines11101593)
Supplement: Supplementary file 1 [file vaccines-11-01593-s001.zip › Additional file 1 Table S1.Summary of differentially expressed mRNA in MDCK cells infected with H1N1..xls]

## Sheet: CL23-VS-CL23_V.mRNA.GeneDiffExp
GeneID	length	MDCK Readnum	MDCK+H1N1 Readnum	log2Ratio(MDCK+H1N1/MDCK)	Up-Down-Regulation(CL23_V/CL23)	p-value	q-value(Storey et al. 2003)
XM_038425334.1_dup1	19350	695708	25489.2	-3.55015	Down	0	0
XM_038660005.1_dup1	14297	366698	16235.4	-3.27701	Down	0	0
NM_001025397.1_dup1	3438	356284	20698.6	-2.88505	Down	0	0
XM_038657803.1_dup1	3178	335957	20278	-2.82992	Down	0	0
XM_038447285.1_dup1	6423	297748	27447.2	-2.21899	Down	0	0
XM_038675703.1_dup1	5716	206741	10513.5	-3.07713	Down	0	0
XM_038673015.1_dup1	19526	144493	3909.19	-3.98762	Down	0	0
XM_038680589.1_dup1	8220	199456	13537	-2.66072	Down	0	0
XM_038431013.1_dup1	1880	141197	5519.96	-3.45654	Down	0	0
NM_001003370.1_dup1	1613	286079	35753.9	-1.77987	Down	0	0
XM_038654444.1_dup1	8131	163205	10352.6	-2.75825	Down	0	0
NM_001389224.1_dup1	3383	315306	45519.1	-1.57184	Down	0	0
XM_038685294.1_dup1	14935	238898	29548.5	-1.79487	Down	0	0
NM_001003067.2_dup1	2391	5105.79	38657.4	4.14091	Up	0	0
XM_038669017.1_dup1	4577	92436.6	3795.66	-3.38567	Down	0	0
XM_038451246.1_dup1	4979	122464	9296.28	-2.49919	Down	0	0
XM_038666271.1_dup1	7338	104062	5934.36	-2.91183	Down	0	0
XM_038672997.1_dup1	21647	76253.8	1919.51	-4.09163	Down	0	0
XM_038691205.1_dup1	5535	109909	7620.01	-2.63	Down	0	0
XM_038670878.1_dup1	4786	90599.9	4408.83	-3.14067	Down	0	0
XM_038691223.1_dup1	5450	87166.2	3998.68	-3.2258	Down	0	0
NM_001110767.1_dup1	7484	130287	12534	-2.1574	Down	0	0
XM_038445869.1_dup1	3289	96182	6059	-2.76824	Down	0	0
XM_038659487.1_dup1	5476	96556	6139	-2.75492	Down	0	0
XM_038427358.1_dup1	9432	118867	10586.2	-2.26872	Down	0	0
XM_038664592.1_dup1	2342	97151.6	104092	1.31992	Up	0	0
XM_038674670.1_dup1	14185	146366	17596	-1.83589	Down	0	0
XM_038674953.1_dup1	5487	83894.3	4771.99	-2.91554	Down	0	0
XM_038666268.1_dup1	7356	69277	2569.23	-3.5326	Down	0	0
XM_038654099.1_dup1	640	18801.5	39708.4	2.29897	Up	0	0
XM_038679301.1_dup1	4328	61874.4	2775.14	-3.25834	Down	0	0
XM_038691090.1_dup1	16321	1521.65	19955	4.93341	Up	0	0
XM_038655142.1_dup1	2323	79193	6205.03	-2.45349	Down	0	0
NM_001003354.1_dup1	3469	7601.45	26853.2	3.04112	Up	0	0
XM_038670988.1_dup1	11802	44752.9	364.25	-5.72054	Down	0	0
XM_038660006.1_dup1	14294	64629.9	3671.55	-2.91737	Down	0	0
XM_038690652.1_dup1	4254	1410	19271	4.99304	Up	0	0
XM_038680587.1_dup1	7257	65766.7	4227.38	-2.73915	Down	0	0
XM_038678412.1_dup1	7745	50912.6	1880.78	-3.53825	Down	0	0
NM_001159326.1_dup1	2351	83911.6	7974.84	-2.17497	Down	0	0
XM_038434282.1_dup1	11422	57259.8	2935.53	-3.06546	Down	0	0
XM_038670503.1_dup1	3452	5819.55	23024.8	3.20458	Up	0	0
XM_038672858.1_dup1	1148	176929	31823.8	-1.25462	Down	0	0
XM_038422869.1_dup1	11601	77758.3	7288.69	-2.19489	Down	0	0
XM_038661228.1_dup1	11533	78419.8	7499.44	-2.16599	Down	0	0
XM_038446476.1_dup1	6396	61470	4259	-2.63092	Down	0	0
XM_038438723.1_dup1	7720	74443.3	6999.43	-2.19046	Down	0	0
XM_038685298.1_dup1	13737	37846.7	514.22	-4.98126	Down	0	0
XM_038673188.1_dup1	3397	52933.2	2965.21	-2.93759	Down	0	0
XM_038666272.1_dup1	6141	47234.8	2129.34	-3.251	Down	0	0
NM_001287125.1_dup1	4304	145459	24912	-1.32533	Down	0	0
NM_001048025.1_dup1	2360	72327.1	6890.41	-2.1715	Down	0	0
XM_038676557.1_dup1	2383	49330	2591	-3.03051	Down	0	0
XM_038655018.1_dup1	3520	62560.2	5315.44	-2.33661	Down	0	0
NM_001012395.1_dup1	10291	71372.4	7254.4	-2.07807	Down	0	0
XM_038661502.1_dup1	6765	33130.2	284.39	-5.64376	Down	0	0
XM_038685904.1_dup1	6243	39049	1265.38	-3.72727	Down	0	0
NM_001287163.1_dup1	3935	56476	4399	-2.46202	Down	0	0
XM_038438118.1_dup1	1618	67888.5	6977.98	-2.06191	Down	0	0
XM_038663147.1_dup1	2958	77128.6	9057.59	-1.86969	Down	0	0
XM_038663725.1_dup1	7482	87231.1	11502	-1.70259	Down	0	0
XM_038451537.1_dup1	1766	48327.2	3124.72	-2.73067	Down	0	0
XM_038450095.1_dup1	14148	42565.3	2193	-3.05833	Down	0	0
XM_038666799.1_dup1	7944	46916.8	3001.75	-2.74586	Down	0	0
XM_038658935.1_dup1	2689	6100	19183	2.87332	Up	0	0
XM_038654442.1_dup1	7876	58003.8	5442.2	-2.19351	Down	0	0
XM_038667501.1_dup1	4072	33079.7	946.15	-3.90736	Down	0	0
XM_038431458.1_dup1	6324	37778.2	1684.11	-3.26712	Down	0	0
XM_038676638.1_dup1	3733	75678.4	9505.82	-1.77263	Down	0	0
XM_038688786.1_dup1	6015	33003.3	1022.85	-3.79157	Down	0	0
XM_038431457.1_dup1	6005	40895.5	2312.65	-2.92395	Down	0	0
XM_038677024.1_dup1	2941	44698.9	3008.36	-2.67282	Down	0	0
XM_038435345.1_dup1	4123	47790.7	3753.17	-2.45018	Down	0	0
XM_038656710.1_dup1	2410	54772	5196	-2.17759	Down	0	0
XM_038672783.1_dup1	5913	34168	1523	-3.26729	Down	0	0
XM_038675123.1_dup1	4572	72588	9662	-1.68897	Down	0	0
XM_038686852.1_dup1	2380	64543.6	7750.95	-1.83746	Down	0	0
XM_038674399.1_dup1	6463	25309.8	273.81	-5.31	Down	0	0
XM_038664001.1_dup1	8053	59328.1	6768.07	-1.91153	Down	0	0
XM_038653449.1_dup1	12490	24855.7	344.76	-4.95147	Down	0	0
XM_038686692.1_dup1	2988	30641.7	24.97	-9.04071	Down	0	0
XM_038679448.1_dup1	6460	79855.2	12049.5	-1.50804	Down	0	0
XM_038678968.1_dup1	5095	27720	944.38	-3.65504	Down	0	0
XM_038435409.1_dup1	3385	41652.5	3394.88	-2.3966	Down	0	0
XM_038677355.1_dup1	5269	33726.5	1973.55	-2.87465	Down	0	0
XM_038683518.1_dup1	5274	48350	4845	-2.09858	Down	0	0
XM_038658680.1_dup1	5643	32203.4	1750.85	-2.98071	Down	0	0
XM_038690465.1_dup1	3682	72668.3	10685.9	-1.54524	Down	0	0
XM_038659255.1_dup1	3414	43591.9	3916.84	-2.25593	Down	0	0
XM_038437019.1_dup1	8031	40930.9	3384.49	-2.37581	Down	0	0
XM_038426707.1_dup1	3092	41041.7	3418.11	-2.36545	Down	0	0
NM_001252198.1_dup1	1229	51178.2	48768.9	1.15081	Up	0	0
XM_038427359.1_dup1	8053	36550.1	8.03	-10.9318	Down	0	0
NM_001159684.1_dup1	1986	34447	2293	-2.6887	Down	0	0
XM_038661504.1_dup1	2267	49644	5460	-1.96427	Down	0	0
XM_038450630.1_dup1	5043	29923.4	1543.22	-3.05689	Down	0	0
XM_038677692.1_dup1	7352	66698	9578.95	-1.57933	Down	0	0
XM_038683339.1_dup1	2088	30859.5	34648.9	1.38747	Up	0	0
XM_038425141.1_dup1	2801	185	9316	6.87449	Up	0	0
XM_038659616.1_dup1	1958	54658.1	6757	-1.79561	Down	0	0
XM_038437010.1_dup1	2469	48600.8	5389.69	-1.95234	Down	0	0
XM_038434922.1_dup1	3341	7571.29	16415.3	2.33681	Up	0	0
NM_001374588.1_dup1	363	48075.5	5427.74	-1.92651	Down	0	0
XM_038427912.1_dup1	5856	27086.9	1315.3	-3.14376	Down	0	0
XM_038430536.1_dup1	9009	20837.6	370.4	-4.59359	Down	0	0
XM_038660143.1_dup1	15867	92054.7	16996	-1.21692	Down	0	0
XM_038660381.1_dup1	1955	99928	19377	-1.14617	Down	0	0
NM_001002974.2_dup1	3960	29984.4	1880.96	-2.7743	Down	0	0
XM_038664445.1_dup1	2980	32114	2271	-2.60143	Down	0	0
XM_038681127.1_dup1	1451	41632.1	4198.28	-2.08946	Down	0	0
XM_038431315.1_dup1	5817	61530.6	9058	-1.54367	Down	0	0
XM_038661503.1_dup1	6762	19890.8	354.61	-4.58935	Down	0	0
XM_038672641.1_dup1	6885	19213.1	250.34	-5.04169	Down	0	0
XM_038661403.1_dup1	5862	53070	7013	-1.69942	Down	0	0
XM_038677161.1_dup1	6295	67016.5	10552.2	-1.4466	Down	0	0
XM_038441123.1_dup1	3743	43238	4745	-1.96745	Down	0	0
XM_038686228.1_dup1	3508	41156.2	4300.81	-2.03806	Down	0	0
XM_038442637.1_dup1	8883	31860.8	2409.25	-2.50476	Down	0	0
NM_001284482.1_dup1	1702	46749	5605	-1.83978	Down	0	0
NM_001003162.1_dup1	2374	27161.2	1568.3	-2.8939	Down	0	0
XM_038679156.1_dup1	4489	25109.9	1225.23	-3.13676	Down	0	0
XM_038673840.1_dup1	3395	42782.2	4754.67	-1.94922	Down	0	0
XM_038430537.1_dup1	9009	19704.8	409.84	-4.36697	Down	0	0
NM_001253742.1_dup1	1547	95794	18794.8	-1.12923	Down	0	0
XM_038690703.1_dup1	2984	45887	5483	-1.84468	Down	0	0
XM_038654053.1_dup1	5425	34128.9	2925	-2.32411	Down	0	0
XM_038671382.1_dup1	10360	19893.9	450.61	-4.24393	Down	0	0
XM_038659623.1_dup1	1399	6512	14359	2.36115	Up	0	0
XM_038686517.1_dup1	2001	38162.2	3807.74	-2.10477	Down	0	0
XM_038682088.1_dup1	8548	35523.7	3259.77	-2.22557	Down	0	0
XM_038448653.1_dup1	3104	70901	11977	-1.34517	Down	0	0
XM_038438571.1_dup1	4386	36503	3531	-2.14949	Down	0	0
XM_038690587.1_dup1	1827	44180.8	5233.2	-1.85728	Down	0	0
XM_038670427.1_dup1	2519	42612	4934	-1.89006	Down	0	0
XM_038666961.1_dup1	8218	23048.8	1036.6	-3.25439	Down	0	0
XM_038654037.1_dup1	7821	21979.7	875.09	-3.43022	Down	0	0
XM_038442482.1_dup1	4585	47796	6186	-1.72944	Down	0	0
XM_038424279.1_dup1	5946	23409.9	1112.72	-3.17459	Down	0	0
XM_038656196.1_dup1	6870	18891.1	418.24	-4.27686	Down	0	0
XM_038690702.1_dup1	2333	27220.8	1806.94	-2.69272	Down	0	0
XM_038677974.1_dup1	9487	59238	9167	-1.47163	Down	0	0
XM_038677673.1_dup1	4412	21453.5	850.4	-3.43655	Down	0	0
XM_038670016.1_dup1	2609	25788.3	1589.75	-2.79948	Down	0	0
XM_038681674.1_dup1	3637	102018	21344	-1.03655	Down	0	0
XM_038426828.1_dup1	6094	59506.1	9320.41	-1.4542	Down	0	0
XM_038430655.1_dup1	1766	30080.4	31208.5	1.27349	Up	0	0
XM_038662850.1_dup1	2837	67030	11366.6	-1.33963	Down	0	0
XM_038676258.1_dup1	2229	44149.3	5533.06	-1.77587	Down	0	0
XM_038681503.1_dup1	9388	29222.1	2288.93	-2.45394	Down	0	0
XM_038686815.1_dup1	3386	32698.7	2996.14	-2.22769	Down	0	0
XM_038438401.1_dup1	7220	30076.3	2477.62	-2.38123	Down	0	0
XM_038662591.1_dup1	2909	28370.7	2161.79	-2.49373	Down	0	0
XM_038445827.1_dup1	4510	29395	2367.37	-2.41384	Down	0	0
XM_038669466.1_dup1	8876	40153.2	4669.12	-1.88392	Down	0	0
XM_038435387.1_dup1	9708	38476.6	4326.34	-1.93239	Down	0	0
XM_038435344.1_dup1	4225	21603.3	996.83	-3.21739	Down	0	0
XM_038451275.1_dup1	8512	57902.8	9128.04	-1.44488	Down	0	0
XM_038686751.1_dup1	7117	25801.5	1730.21	-2.67807	Down	0	0
XM_038443764.1_dup1	4150	6025.44	12962.2	2.32555	Up	0	0
XM_038423774.1_dup1	5850	25422.8	1684.75	-2.69514	Down	0	0
XM_038422898.1_dup1	1900	32174.5	3028.26	-2.18898	Down	0	0
XM_038678954.1_dup1	3647	58679.7	9440.59	-1.41554	Down	0	0
XM_038691743.1_dup1	5898	23270.8	1333.7	-2.90464	Down	0	0
XM_038675701.1_dup1	5579	17364.5	408.94	-4.18774	Down	0	0
NM_001314120.2_dup1	1846	27045	2075	-2.48381	Down	0	0
XM_038691122.1_dup1	5318	85420	17215.1	-1.09053	Down	0	0
XM_038445461.1_dup1	11150	27690.7	2260.54	-2.39429	Down	0	0
XM_038435237.1_dup1	2054	63335.4	10960.7	-1.3103	Down	0	0
XM_038660829.1_dup1	4319	3902.88	10516.2	2.65038	Up	0	0
XM_038664735.1_dup1	16692	73354.5	13809.9	-1.18881	Down	0	0
XM_038691202.1_dup1	5841	16214.3	319.2	-4.44629	Down	0	0
XM_038425911.1_dup1	4085	25852	1930	-2.52323	Down	0	0
XM_038689892.1_dup1	6786	38502.7	4640.04	-1.83238	Down	0	0
XM_038451276.1_dup1	8488	78278.2	15266	-1.13792	Down	0	0
XM_038424325.1_dup1	7216	17006.3	457.19	-3.99676	Down	0	0
XM_038655334.1_dup1	7210	24523	1731.23	-2.6039	Down	0	0
XM_038672635.1_dup1	5184	16188.1	359.85	-4.27102	Down	0	0
XM_038653775.1_dup1	1011	15178	58.68	-6.79452	Down	0	0
XM_038447912.1_dup1	10059	26431.4	2191.85	-2.37166	Down	0	0
XM_038691357.1_dup1	6830	68827	12907	-1.19445	Down	0	0
XM_038442929.1_dup1	3191	30034.2	2966.41	-2.11945	Down	0	0
XM_038436866.1_dup1	4478	26377.3	2211.5	-2.35583	Down	0	0
NM_001142670.1_dup1	2732	66406.9	12438.3	-1.19617	Down	0	0
XM_038662590.1_dup1	5537	21438.4	1358.28	-2.75997	Down	0	0
XM_038676366.1_dup1	2790	35245	4257	-1.82914	Down	0	0
XM_038689895.1_dup1	4914	20081.6	1144.68	-2.91248	Down	0	0
NM_001168688.1_dup1	2351	37654	4872	-1.72985	Down	0	0
XM_038664049.1_dup1	4005	32183.2	3612.73	-1.93477	Down	0	0
XM_038662901.1_dup1	2970	21120.7	1360.89	-2.73566	Down	0	0
XM_038659954.1_dup1	7314	31452.7	3477.73	-1.9566	Down	0	0
XM_038424043.1_dup1	3211	28398.9	2860.23	-2.09126	Down	0	0
XM_038673173.1_dup1	2416	40665.6	5730.77	-1.60664	Down	0	0
XM_038424522.1_dup1	2665	26857.7	2545.92	-2.17871	Down	0	0
NM_001006601.2_dup1	3440	31809.2	3642.88	-1.90592	Down	0	0
XM_038444701.1_dup1	5308	22575.2	1700.42	-2.5104	Down	0	0
XM_038659315.1_dup1	3141	20693.2	1355.99	-2.71137	Down	0	0
XM_038439020.1_dup1	1907	18140	919	-3.08259	Down	0	0
XM_038684897.1_dup1	2798	26192	2469	-2.18676	Down	0	0
XM_038439947.1_dup1	6875	30621.3	3482.13	-1.91612	Down	0	0
XM_038445047.1_dup1	9419	20063	1307	-2.71983	Down	0	0
XM_038662310.1_dup1	3665	28618.9	3044.8	-2.01218	Down	0	0
XM_038680991.1_dup1	2396	8986.16	13803.3	1.83961	Up	0	0
XM_038440489.1_dup1	5544	75509	15698	-1.0457	Down	0	0
XM_038431322.1_dup1	4687	16015.3	636.72	-3.43228	Down	0	0
XM_038686694.1_dup1	7667	21646.8	1628.86	-2.51184	Down	0	0
XM_038438959.1_dup1	4891	46516	7486	-1.41509	Down	0	0
XM_038691210.1_dup1	5036	38421.1	5398.91	-1.61079	Down	0	0
XM_038663874.1_dup1	4609	26593.2	2675.66	-2.09272	Down	0	0
NM_001287052.1_dup1	1071	28731.8	3145.41	-1.97096	Down	0	0
XM_038431666.1_dup1	2649	24625	2271	-2.21835	Down	0	0
XM_038667190.1_dup1	15552	31054.3	3686.57	-1.85407	Down	0	0
XM_038665480.1_dup1	7251	28633	3163.59	-1.95767	Down	0	0
XM_038446090.1_dup1	7040	31399	3796	-1.8278	Down	0	0
XM_038430791.1_dup1	19582	51	6035	8.10708	Up	0	0
XM_038434552.1_dup1	6967	16636.9	805.25	-3.14843	Down	0	0
XM_038679909.1_dup1	7869	34127.4	4495.08	-1.70414	Down	0	0
XM_038670884.1_dup1	808	13748	384	-3.9416	Down	0	0
XM_038670728.1_dup1	1974	41243.3	6349.07	-1.47917	Down	0	0
XM_038672409.1_dup1	5194	40098	6094	-1.4977	Down	0	0
XM_038677971.1_dup1	1409	19663.4	1421.56	-2.56959	Down	0	0
XM_038440170.1_dup1	1819	33770	29941	1.04675	Up	0	0
XM_038678945.1_dup1	2635	13961.9	478.02	-3.64791	Down	0	0
XM_038691541.1_dup1	5181	15859.1	789.12	-3.10855	Down	0	0
XM_038443970.1_dup1	3232	1849.18	6812.84	3.10174	Up	0	0
XM_038450275.1_dup1	3339	20323.1	1623.58	-2.4255	Down	0	0
XM_038688246.1_dup1	5787	14581.7	604.56	-3.37176	Down	0	0
XM_038676830.1_dup1	4058	25535.5	2731.58	-2.00433	Down	0	0
NM_001170829.2_dup1	1441	18143.7	1230.48	-2.6618	Down	0	0
XM_038430489.1_dup1	7300	13756.3	492.65	-3.58301	Down	0	0
XM_038663552.1_dup1	6416	42871.4	7060.6	-1.38178	Down	0	0
XM_038438296.1_dup1	1609	26488.7	2974.63	-1.93422	Down	0	0
XM_038429731.1_dup1	4533	26430	2962.94	-1.93671	Down	0	0
XM_038679084.1_dup1	2164	43752.8	7310.64	-1.36093	Down	0	0
XM_038430533.1_dup1	9072	16078.4	885.92	-2.96143	Down	0	0
XM_038446323.1_dup1	9328	37152.4	5578.63	-1.5151	Down	0	0
XM_038664700.1_dup1	7246	43016.8	7123.74	-1.37382	Down	0	0
XM_038440486.1_dup1	7411	15859	852.66	-2.99681	Down	0	0
XM_038662306.1_dup1	3749	32982.3	4543	-1.6396	Down	0	0
XM_038661244.1_dup1	9142	203.6	4770.7	5.77076	Up	0	0
XM_038663723.1_dup1	1383	4525.34	9250.71	2.25191	Up	0	0
XM_038446816.1_dup1	4336	20686.4	1779.97	-2.31839	Down	0	0
NM_001197043.1_dup1	1000	64718.4	13433.2	-1.048	Down	0	0
XM_038664029.1_dup1	7514	38709.6	6078.03	-1.45064	Down	0	0
XM_038659492.1_dup1	2443	11116.1	143	-5.06012	Down	0	0
NM_001287066.1_dup1	2140	15367.9	814.48	-3.01752	Down	0	0
XM_038424939.1_dup1	2248	3471.17	8098	2.44252	Up	0	0
XM_038676203.1_dup1	3187	7224	11291	1.86468	Up	0	0
XM_038427989.1_dup1	8341	11365.5	247.11	-4.303	Down	0	0
XM_038671084.1_dup1	7604	40609	6751	-1.36825	Down	0	0
NM_001252165.1_dup1	922	28932.9	25943	1.063	Up	0	0
XM_038677180.1_dup1	3145	7306.8	11277.8	1.84655	Up	0	0
XM_038665831.1_dup1	4599	29908.8	4015.16	-1.67667	Down	0	0
XM_038686191.1_dup1	8960	27454.7	3476.46	-1.76099	Down	0	0
XM_038663049.1_dup1	7448	13377.8	591.38	-3.27924	Down	0	0
XM_038678978.1_dup1	4218	30455	4211	-1.63407	Down	0	0
XM_038427075.1_dup1	2970	57660	11767	-1.07245	Down	0	0
XM_038449767.1_dup1	2064	20240.6	1890.8	-2.19981	Down	0	0
XM_038424854.1_dup1	8017	11842.9	372.02	-3.77212	Down	0	0
XM_038446851.1_dup1	7105	14197.6	746.95	-3.02812	Down	0	0
XM_038447916.1_dup1	10413	18338.8	1510.08	-2.38183	Down	0	0
XM_038665276.1_dup1	4912	10926.5	239.41	-4.29183	Down	0	0
XM_038654441.1_dup1	3333	23965	2718	-1.91994	Down	0	0
XM_038691559.1_dup1	6348	17279.3	1311.56	-2.49931	Down	0	0
NM_001002963.1_dup1	4379	40664.9	6972.71	-1.32362	Down	0	0
XM_038684615.1_dup1	4653	23242.3	2593.63	-1.94334	Down	0	0
XM_038683587.1_dup1	4176	20677	2035	-2.12455	Down	0	0
NM_001020809.1_dup1	6550	11804.7	396.44	-3.67575	Down	0	0
XM_038426824.1_dup1	3270	38390.7	6405.94	-1.3629	Down	0	0
NM_001195402.1_dup1	2515	28151	3772	-1.67941	Down	0	0
XM_038669518.1_dup1	6219	11743.9	397.6	-3.66407	Down	0	0
NM_001003216.1_dup1	1866	15130	964.85	-2.75059	Down	0	0
XM_038660953.1_dup1	5919	23160	2615	-1.92638	Down	0	0
XM_038665806.1_dup1	7443	9731.47	82.98	-5.65338	Down	0	0
XM_038444965.1_dup1	12482	9872.44	126.67	-5.06389	Down	0	0
XM_038662593.1_dup1	5266	10852.6	282.57	-4.04292	Down	0	0
XM_038435905.1_dup1	3800	17209.7	1384.83	-2.41507	Down	0	0
XM_038434079.1_dup1	4215	24595.3	2983.96	-1.82271	Down	0	0
XM_038666772.1_dup1	8945	17996.3	1543.45	-2.3231	Down	0	0
NM_001284439.1_dup1	846	29586.4	4203.07	-1.59505	Down	0	0
XM_038428162.1_dup1	1851	19514	1862	-2.16921	Down	0	0
XM_038671232.1_dup1	9505	14959	977.28	-2.71573	Down	0	0
XM_038445506.1_dup1	3591	13309	700.04	-3.02845	Down	0	0
XM_038425333.1_dup1	19488	257.8	4093.83	5.2095	Up	0	0
XM_038676515.1_dup1	2427	11683.5	443.76	-3.49817	Down	0	0
XM_038671149.1_dup1	7445	34304.3	5487.7	-1.42374	Down	0	0
XM_038430236.1_dup1	7317	13247.2	699.7	-3.02244	Down	0	0
XM_038685292.1_dup1	12794	9976.51	192.93	-4.47201	Down	0	0
XM_038446809.1_dup1	3702	15063.5	1026.15	-2.65538	Down	0	0
XM_038679069.1_dup1	14775	28461.2	4009.31	-1.6072	Down	0	0
XM_038671381.1_dup1	10285	27095.9	3676.54	-1.66128	Down	0	0
XM_038690174.1_dup1	4241	9331.46	80.41	-5.63821	Down	0	0
XM_038679806.1_dup1	1444	53932	11111	-1.05878	Down	0	0
XM_038688879.1_dup1	12664	16522.9	1328.26	-2.41649	Down	0	0
XM_038687472.1_dup1	12632	24758.1	3131.87	-1.76243	Down	0	0
XM_038423009.1_dup1	462	29590.9	4335.66	-1.55046	Down	0	0
XM_038423597.1_dup1	1319	39571.3	7007.1	-1.27719	Down	0	0
XM_038663550.1_dup1	6426	14315.1	925.09	-2.73143	Down	0	0
XM_038656408.1_dup1	2643	10046.5	238.84	-4.17413	Down	0	0
XM_038683820.1_dup1	23263	1123.32	4988.84	3.37131	Up	0	0
XM_038678110.1_dup1	8041	23419.8	2862.18	-1.81217	Down	0	0
XM_038434432.1_dup1	4013	14136.7	919.25	-2.72248	Down	0	0
XM_038659617.1_dup1	1868	37054	6401	-1.31289	Down	0	0
XM_038678524.1_dup1	3795	42466	7947	-1.19745	Down	0	0
XM_038449494.1_dup1	8998	11945.9	564.41	-3.18326	Down	0	0
XM_038681648.1_dup1	6647	12762.6	704.73	-2.95834	Down	0	0
XM_038443251.1_dup1	5099	17343.7	1574.58	-2.241	Down	0	0
XM_038440506.1_dup1	3835	10309.6	313.88	-3.81727	Down	0	0
XM_038665397.1_dup1	6729	52261	10844	-1.04847	Down	0	0
XM_038680486.1_dup1	5116	18154.3	1774.48	-2.13447	Down	0	0
XM_038439124.1_dup1	2806	13018.5	773.14	-2.85332	Down	0	0
XM_038665425.1_dup1	1544	82	3844	6.77121	Up	0	0
XM_038449878.1_dup1	3594	31708.3	5078.22	-1.42209	Down	0	0
XM_038675610.1_dup1	3920	20833.3	2395.24	-1.90028	Down	0	0
XM_038655881.1_dup1	3155	292	3789	4.91815	Up	0	0
XM_038691701.1_dup1	3984	24911.5	3372	-1.66476	Down	0	0
XM_038436478.1_dup1	4506	13893.2	957.56	-2.6385	Down	0	0
XM_038663410.1_dup1	7868	21099.7	2468.61	-1.87508	Down	0	0
XM_038679614.1_dup1	2805	33922	5728	-1.34575	Down	0	0
XM_038677056.1_dup1	2844	10620.6	416.8	-3.45099	Down	0	0
XM_038664624.1_dup1	8909	21026.5	2500.38	-1.85162	Down	0	0
XM_038673997.1_dup1	5303	13053.4	837.68	-2.74151	Down	0	0
XM_038691207.1_dup1	5367	14371.7	1090.86	-2.49932	Down	0	0
XM_038427360.1_dup1	8014	10428.7	402.92	-3.47355	Down	0	0
XM_038666127.1_dup1	10574	36259	6487	-1.26234	Down	0	0
XM_038423999.1_dup1	1586	14706.4	1178.1	-2.42154	Down	0	0
XM_038673976.1_dup1	3158	44503.6	8862.84	-1.10771	Down	0	0
XM_038447735.1_dup1	7935	8943.39	197.38	-4.2814	Down	0	0
XM_038662614.1_dup1	15042	8398.33	111.93	-5.00906	Down	0	0
XM_038678310.1_dup1	6656	9653.72	304.41	-3.76663	Down	0	0
XM_038672647.1_dup1	5979	18252.5	1924.43	-2.02522	Down	0	0
XM_038431196.1_dup1	4785	78.63	3605.68	6.73942	Up	0	0
XM_038438295.1_dup1	1780	49309.6	10328	-1.03493	Down	0	0
XM_038683222.1_dup1	10124	22395	2896.74	-1.7303	Down	0	0
XM_038424124.1_dup1	5359	20424.2	2432.8	-1.84922	Down	0	0
XM_038431673.1_dup1	3605	20903	2560	-1.80912	Down	0	0
XM_038444901.1_dup1	3845	9290.79	271.75	-3.87508	Down	0	0
XM_038660029.1_dup1	5555	10131.9	403.64	-3.42932	Down	0	0
XM_038438681.1_dup1	4807	10323	435	-3.34833	Down	0	0
XM_038679440.1_dup1	7208	14114.4	1109.31	-2.44906	Down	0	0
XM_038428623.1_dup1	3077	13470.2	988.79	-2.54759	Down	0	0
NM_001103217.1_dup1	4848	11946.8	714.34	-2.84349	Down	0	0
XM_038435665.1_dup1	6396	12157	757.89	-2.78328	Down	0	0
XM_038683397.1_dup1	2954	15368	1376.94	-2.26002	Down	0	0
XM_038689140.1_dup1	7260	33886.7	5968.38	-1.28494	Down	0	0
XM_038674813.1_dup1	4046	10491.9	480.92	-3.22696	Down	0	0
XM_038677626.1_dup1	8323	28595	4551	-1.43114	Down	0	0
XM_038441224.1_dup1	2189	27430.5	4248.41	-1.47041	Down	0	0
XM_038441768.1_dup1	1489	10835	541	-3.10356	Down	0	0
XM_038667194.1_dup1	12746	8050.53	110.08	-4.97209	Down	0	0
XM_038433872.1_dup1	2549	15081.6	1335.35	-2.27713	Down	0	0
XM_038662449.1_dup1	6795	8044.63	121.43	-4.82946	Down	0	0
XM_038449363.1_dup1	5340	8924.01	255.71	-3.90474	Down	0	0
NM_001287146.1_dup1	2890	14041.2	1146.49	-2.394	Down	0	0
XM_038434283.1_dup1	1449	12805.6	910.1	-2.59424	Down	0	0
XM_038686264.1_dup1	4462	16330.5	1622.34	-2.11105	Down	0	0
XM_038432703.1_dup1	5710	10174.6	454.92	-3.26284	Down	0	0
XM_038681375.1_dup1	1966	21343.1	2775.98	-1.72233	Down	0	0
XM_038439409.1_dup1	9064	12468.4	859.46	-2.63833	Down	0	0
XM_038661667.1_dup1	4997	7814.68	38.12	-6.45912	Down	0	0
XM_038443103.1_dup1	2727	876.09	4131.82	3.458	Up	0	0
XM_038679841.1_dup1	3949	12684.2	902.01	-2.59337	Down	0	0
XM_038679731.1_dup1	2850	26611	4125	-1.46919	Down	0	0
XM_038691721.1_dup1	1955	34771.7	6350.51	-1.2326	Down	0	0
XM_038442880.1_dup1	16520	10810.7	577.68	-3.00568	Down	0	0
XM_038687524.1_dup1	4509	24112.3	0	-14.3371	Down	0	0
XM_038423775.1_dup1	5515	21765.7	2910.76	-1.68222	Down	0	0
XM_038443600.1_dup1	2439	15190.8	1418.54	-2.20035	Down	0	0
XM_038437212.1_dup1	5993	13969.5	1178.42	-2.34698	Down	0	0
XM_038676143.1_dup1	3594	7614.46	40.83	-6.3226	Down	0	0
XM_038654509.1_dup1	8660	15490.3	1496.37	-2.15145	Down	0	0
XM_038654148.1_dup1	2151	1281	4521	3.03974	Up	0	0
XM_038447674.1_dup1	4455	21300	2830	-1.69161	Down	0	0
XM_038663721.1_dup1	2213	6018.63	8693.31	1.75084	Up	0	0
XM_038448392.1_dup1	1350	11726	12776	1.3441	Up	0	0
NM_001252143.1_dup1	1470	5393.92	8183.53	1.82176	Up	0	0
XM_038660172.1_dup1	3867	16274	1689.89	-2.0472	Down	0	0
XM_038689477.1_dup1	4330	13302.8	1072.75	-2.41197	Down	0	0
XM_038446324.1_dup1	6858	14528.6	1323.37	-2.23623	Down	0	0
XM_038431598.1_dup1	3176	27891.7	4560.07	-1.39234	Down	0	0
XM_038685846.1_dup1	3109	16484.4	1755.56	-2.01073	Down	0	0
XM_038657875.1_dup1	8383	8669.38	280.87	-3.72758	Down	0	0
XM_038675016.1_dup1	3487	14454.2	1330.5	-2.22107	Down	0	0
XM_038681414.1_dup1	6472	19879.2	2550	-1.74232	Down	0	0
XM_038655879.1_dup1	2385	14841.5	1413.73	-2.17168	Down	0	0
XM_038437613.1_dup1	6739	24018	3586	-1.5233	Down	0	0
XM_038656396.1_dup1	2416	28854	4875	-1.34493	Down	0	0
XM_038668822.1_dup1	6022	1699.16	4847.1	2.73267	Up	0	0
XM_038691380.1_dup1	4261	12965	1046	-2.4113	Down	0	0
XM_038427779.1_dup1	5687	9290.56	392.99	-3.34283	Down	0	0
XM_038669063.1_dup1	4268	29353	5026	-1.32565	Down	0	0
XM_038679070.1_dup1	13638	30525.1	5350.94	-1.29176	Down	0	0
XM_038423199.1_dup1	5451	19023.7	2379.47	-1.77871	Down	0	0
XM_038673699.1_dup1	4407	7386.69	105.18	-4.91362	Down	0	0
XM_038679703.1_dup1	4595	20250	2681.82	-1.69627	Down	0	0
XM_038432535.1_dup1	6394	8976.49	7.84	-8.94071	Down	0	0
XM_038680270.1_dup1	2429	14712.1	1423	-2.14962	Down	0	0
XM_038424783.1_dup1	2058	11981.3	879.23	-2.54803	Down	0	0
XM_038659314.1_dup1	3551	16701.2	1869.01	-1.93923	Down	0	0
XM_038422926.1_dup1	1774	15499.9	1603.03	-2.05302	Down	0	0
XM_038669467.1_dup1	8876	13397.3	1161.59	-2.3074	Down	0	0
XM_038431696.1_dup1	8104	11122.2	724.97	-2.719	Down	0	0
XM_038423237.1_dup1	1301	485.44	3419.01	4.03659	Up	0	0
XM_038445110.1_dup1	11205	12897.5	1063.83	-2.37938	Down	0	0
XM_038681904.1_dup1	6161	17374.9	2026.38	-1.87966	Down	0	0
XM_038678309.1_dup1	6724	14795.6	1456.19	-2.12453	Down	0	0
XM_038433613.1_dup1	1303	13510.7	1188.59	-2.28641	Down	0	0
XM_038683638.1_dup1	2931	8374	271	-3.72918	Down	0	0
XM_038655347.1_dup1	6525	7283.12	105.59	-4.88764	Down	0	0
XM_038431321.1_dup1	2421	12797.9	1055.36	-2.37973	Down	0	0
XM_038677551.1_dup1	8638	7598.1	165.01	-4.30464	Down	0	0
XM_038661693.1_dup1	13502	21387	0	-14.1641	Down	0	0
XM_038437138.1_dup1	1804	14218	1353	-2.17311	Down	0	0
XM_038679099.1_dup1	3149	13198.4	1143.51	-2.30845	Down	0	0
XM_038681722.1_dup1	7448	10092.6	568.87	-2.92868	Down	0	0
NM_001313778.1_dup1	2305	156.79	2993.68	5.47539	Up	0	0
XM_038449369.1_dup1	7446	27004.7	4500.48	-1.36469	Down	0	0
XM_038677164.1_dup1	10339	1052.9	4025.79	3.15528	Up	0	0
NM_001014767.1_dup1	1447	40163.9	8267.36	-1.06003	Down	0	0
XM_038673078.1_dup1	3237	25828	4194	-1.40217	Down	0	0
NM_001291425.1_dup1	4629	7132	106.26	-4.84826	Down	0	0
XM_038655022.1_dup1	3951	7855.05	218.62	-3.94675	Down	0	0
XM_038440501.1_dup1	4052	6915.01	64.7	-5.51945	Down	0	0
XM_038662626.1_dup1	7985	10247.5	606.66	-2.85787	Down	0	0
XM_038681838.1_dup1	2029	15784.9	1722.29	-1.97577	Down	0	0
XM_038438041.1_dup1	1714	11472.5	832.28	-2.56459	Down	0	0
XM_038658843.1_dup1	4863	20271.4	2793.82	-1.63876	Down	0	0
XM_038677279.1_dup1	2608	10732.4	702.71	-2.71253	Down	0	0
XM_038658108.1_dup1	5672	7491.91	174.74	-4.20168	Down	0	0
XM_038676013.1_dup1	7357	16907.8	1992.18	-1.86489	Down	0	0
XM_038660896.1_dup1	9241	12743.4	1092.58	-2.32357	Down	0	0
XM_038675440.1_dup1	1851	7296	158	-4.30874	Down	0	0
NM_001193299.2_dup1	1006	21316.2	3087.28	-1.56717	Down	0	0
XM_038666216.1_dup1	2945	14251.2	1432.55	-2.09405	Down	0	0
XM_038679743.1_dup1	5870	15448	1705	-1.9592	Down	0	0
XM_038690921.1_dup1	2824	28073	4909	-1.29531	Down	0	0
XM_038662028.1_dup1	3602	7201.05	155.57	-4.3122	Down	0	0
XM_038427936.1_dup1	4097	9712.79	553.68	-2.91239	Down	0	0
XM_038423674.1_dup1	6100	9676.95	547.86	-2.9223	Down	0	0
NM_001284450.1_dup1	2080	25816.5	4299.65	-1.36563	Down	0	0
XM_038683049.1_dup1	2313	12445.4	1072.12	-2.31671	Down	0	0
XM_038445779.1_dup1	4858	12407.5	1068.41	-2.3173	Down	0	0
XM_038440918.1_dup1	5711	9219.95	476.28	-3.05451	Down	0	0
XM_038688660.1_dup1	6716	6929.25	120.38	-4.62666	Down	0	0
XM_038670579.1_dup1	5118	24814	4045	-1.39657	Down	0	0
XM_038430620.1_dup1	8285	12666	1128.04	-2.2687	Down	0	0
XM_038683006.1_dup1	949	17120.2	2116.25	-1.79574	Down	0	0
XM_038671191.1_dup1	6671	10889.3	789.37	-2.56569	Down	0	0
XM_038679083.1_dup1	3720	8898.23	436.69	-3.12847	Down	0	0
XM_038430088.1_dup1	7659	8486.1	371.85	-3.29194	Down	0	0
XM_038678848.1_dup1	2185	22281	3417	-1.48464	Down	0	0
XM_038689488.1_dup1	4103	24795.5	4084.9	-1.38133	Down	0	0
XM_038669258.1_dup1	6159	22828.5	3575.55	-1.45422	Down	0	0
XM_038656397.1_dup1	2642	28568.1	5136.58	-1.25515	Down	0	0
XM_038450705.1_dup1	3746	19834	2812.78	-1.59753	Down	0	0
XM_038684592.1_dup1	2051	9542.91	562.28	-2.8647	Down	0	0
XM_038440965.1_dup1	1698	6274.16	8293.86	1.62299	Up	0	0
XM_038680201.1_dup1	3002	2575.13	5314.79	2.26574	Up	0	0
XM_038691007.1_dup1	7127	26274.1	4517.06	-1.31981	Down	0	0
NM_001165888.1_dup1	2111	26041.5	4459.3	-1.32555	Down	0	0
XM_038424718.1_dup1	2903	30383.2	5674.48	-1.20034	Down	0	0
XM_038654658.1_dup1	7264	11349.5	904.62	-2.4288	Down	0	0
XM_038440360.1_dup1	4749	17855.7	2345.43	-1.70809	Down	0	0
NM_001313870.1_dup1	5650	7346.92	219.13	-3.84691	Down	0	0
XM_038436528.1_dup1	5802	11246.4	896.07	-2.42933	Down	0	0
XM_038664079.1_dup1	3199	23204.2	3733.03	-1.41559	Down	0	0
XM_038435681.1_dup1	7418	14745	1644.2	-1.9444	Down	0	0
XM_038660977.1_dup1	4971	16729	2103	-1.77146	Down	0	0
XM_038661774.1_dup1	4981	19845	2870	-1.56928	Down	0	0
XM_038674100.1_dup1	4410	12372.2	1134.02	-2.22722	Down	0	0
XM_038674001.1_dup1	5147	9515.8	582.92	-2.80858	Down	0	0
XM_038425122.1_dup1	5999	6472.08	97.77	-4.82832	Down	0	0
XM_038663875.1_dup1	4597	11827.4	1034.66	-2.29453	Down	0	0
XM_038665449.1_dup1	6704	9828.99	650.59	-2.69685	Down	0	0
XM_038449361.1_dup1	5265	28896.1	5336.33	-1.21658	Down	0	0
XM_038684539.1_dup1	5078	16967.8	2184.88	-1.7368	Down	0	0
NM_001305592.1_dup1	1422	18555	2578	-1.62711	Down	0	0
XM_038435676.1_dup1	6102	6199.56	58.78	-5.50033	Down	0	0
XM_038683646.1_dup1	3251	7751.63	307.87	-3.43373	Down	0	0
XM_038683375.1_dup1	4041	9708.9	642.52	-2.69712	Down	0	0
XM_038447436.1_dup1	4682	10794	853.88	-2.43968	Down	0	0
XM_038660778.1_dup1	5137	8237.38	393.53	-3.16727	Down	0	0
XM_038435738.1_dup1	3571	17246.6	2287.55	-1.69406	Down	0	0
XM_038667037.1_dup1	3134	24447.3	4154.37	-1.3366	Down	0	0
XM_038432489.1_dup1	3197	15232	1812	-1.85108	Down	0	0
XM_038429957.1_dup1	5132	9759	666	-2.65277	Down	0	0
XM_038663559.1_dup1	5702	10553.4	820.29	-2.46506	Down	0	0
XM_038446471.1_dup1	2717	19995.8	2991.75	-1.52026	Down	0	0
XM_038655487.1_dup1	4177	9477.94	619.05	-2.71607	Down	0	0
XM_038666934.1_dup1	4248	15019.4	1776.91	-1.85901	Down	0	0
XM_038669904.1_dup1	1857	14684.6	1701.52	-1.88904	Down	0	0
XM_038675959.1_dup1	2724	7820.05	337.82	-3.31248	Down	0	0
XM_038682555.1_dup1	10620	7008	213	-3.81971	Down	0	0
XM_038665124.1_dup1	6857	19587.9	2897.41	-1.53676	Down	0	0
XM_038662592.1_dup1	2713	11064.9	929.34	-2.35327	Down	0	0
XM_038677806.1_dup1	2218	15961.5	2008.27	-1.7702	Down	0	0
XM_038450311.1_dup1	7490	7109.91	232.99	-3.71112	Down	0	0
XM_038676770.1_dup1	2380	26781.1	4841.29	-1.24738	Down	0	0
XM_038676521.1_dup1	1657	11774.4	1077.61	-2.22938	Down	0	0
XM_038431597.1_dup1	3335	18805.8	2714.13	-1.57224	Down	0	0
XM_038664372.1_dup1	4722	22364.3	3639.4	-1.39905	Down	0	0
NM_001287115.1_dup1	3298	7762.48	339.46	-3.29483	Down	0	0
NM_001374590.1_dup1	431	17357.8	2357.98	-1.65959	Down	0	0
XM_038430535.1_dup1	9021	6344.17	131.16	-4.37566	Down	0	0
XM_038678269.1_dup1	3319	17077.2	2306.93	-1.66766	Down	0	0
XM_038441456.1_dup1	7229	11015.7	942.47	-2.32659	Down	0	0
XM_038674557.1_dup1	12848	10342	809.58	-2.45482	Down	0	0
XM_038677983.1_dup1	8766	9898.93	725.06	-2.55073	Down	0	0
XM_038435752.1_dup1	3557	6914.89	218.66	-3.76257	Down	0	0
XM_038445350.1_dup1	3902	7209.13	266.49	-3.5373	Down	0	0
NM_001048094.2_dup1	2156	24792	4343	-1.29274	Down	0	0
NM_001197174.1_dup1	3981	23207	3922	-1.34453	Down	0	0
XM_038686444.1_dup1	6113	19960.3	3059.79	-1.48526	Down	0	0
XM_038678983.1_dup1	4433	13864.3	1570.67	-1.92155	Down	0	0
XM_038678876.1_dup1	10629	8024.96	403.09	-3.09495	Down	0	0
XM_038667085.1_dup1	4370	12974.3	1374.24	-2.01858	Down	0	0
XM_038436066.1_dup1	5048	19330.2	2901.34	-1.51569	Down	0	0
XM_038690010.1_dup1	5199	8421	9459	1.38807	Up	0	0
XM_038689007.1_dup1	2252	5836.99	56.48	-5.47097	Down	0	0
XM_038659190.1_dup1	8454	29426.6	5683.45	-1.15191	Down	0	0
XM_038447420.1_dup1	4333	11029.8	970.58	-2.28605	Down	0	0
XM_038450096.1_dup1	14139	11139.5	993.18	-2.26712	Down	0	0
XM_038684933.1_dup1	4634	5850.17	69	-5.18537	Down	0	0
XM_038669116.1_dup1	8537	16245.7	0	-13.7674	Down	0	0
XM_038691060.1_dup1	1434	16181	2129	-1.70568	Down	0	0
XM_038654052.1_dup1	5404	11271.1	1025	-2.23856	Down	0	0
XM_038653539.1_dup1	1734	16388.6	2184.29	-1.68708	Down	0	0
XM_038691880.1_dup1	2943	21640.9	3537.18	-1.39271	Down	0	0
XM_038439397.1_dup1	9497	7844.49	387.09	-3.12057	Down	0	0
XM_038450274.1_dup1	5265	12405.9	1273.42	-2.06388	Down	0	0
XM_038679212.1_dup1	3180	8128.37	439.23	-2.98955	Down	0	0
XM_038656874.1_dup1	3257	5738.6	34.14	-6.17272	Down	0	0
XM_038432210.1_dup1	6510	6552	193.31	-3.86258	Down	0	0
XM_038450187.1_dup1	5358	9386.09	670.86	-2.58607	Down	0	0
XM_038427128.1_dup1	7344	6895.44	248.23	-3.57552	Down	0	0
XM_038676561.1_dup1	1964	7992.27	426.16	-3.00877	Down	0	0
XM_038669965.1_dup1	3279	18747	2815	-1.51508	Down	0	0
XM_038435984.1_dup1	3317	12034.8	1215	-2.08782	Down	0	0
XM_038689894.1_dup1	6565	13496.6	1539.66	-1.91154	Down	0	0
XM_038663060.1_dup1	7328	5661.1	61.88	-5.29509	Down	0	0
XM_038447734.1_dup1	3607	5902.55	105.93	-4.57978	Down	0	0
XM_038442836.1_dup1	12331	6571.88	206.32	-3.77298	Down	0	0
XM_038423364.1_dup1	4380	10956.6	997.43	-2.23707	Down	0	0
XM_038682432.1_dup1	5569	10662.8	937.84	-2.28673	Down	0	0
XM_038448079.1_dup1	2627	6696.49	230.32	-3.64132	Down	0	0
XM_038445802.1_dup1	3107	9653.57	743.62	-2.47805	Down	0	0
XM_038431506.1_dup1	7495	20141.7	3207.4	-1.43034	Down	0	0
XM_038435906.1_dup1	3832	17959	2644.34	-1.54335	Down	0	0
XM_038676851.1_dup1	2391	7193.42	312.32	-3.30521	Down	0	0
XM_038424275.1_dup1	6270	12230	1283.12	-2.03233	Down	0	0
XM_038424637.1_dup1	2495	6802.67	253.7	-3.52453	Down	0	0
XM_038666265.1_dup1	718	1062	3448	2.91935	Up	0	0
XM_038659144.1_dup1	4438	5973.94	130.43	-4.29696	Down	0	0
XM_038436134.1_dup1	3018	9911.15	805.91	-2.39999	Down	0	0
XM_038440156.1_dup1	15646	6824.49	260.35	-3.49183	Down	0	0
XM_038441642.1_dup1	3707	5612.61	77.51	-4.95777	Down	0	0
XM_038425575.1_dup1	9864	6355.93	191.63	-3.83134	Down	0	0
XM_038685331.1_dup1	5271	7595.36	387.3	-3.07322	Down	0	0
XM_038667034.1_dup1	3235	10753.4	986.46	-2.22601	Down	0	0
XM_038439130.1_dup1	4099	15250.4	2005.87	-1.70618	Down	0	0
XM_038662758.1_dup1	4512	5523.57	67.24	-5.13977	Down	0	0
XM_038673161.1_dup1	2700	11230	1092.88	-2.14078	Down	0	0
XM_038677284.1_dup1	2568	7559.64	390.61	-3.05415	Down	0	0
XM_038658516.1_dup1	2033	655.11	2953.2	3.39284	Up	0	0
XM_038686787.1_dup1	3723	14033.4	1726.96	-1.80219	Down	0	0
XM_038443442.1_dup1	2299	29176.1	5809.46	-1.10794	Down	0	0
XM_038663056.1_dup1	7352	8628.27	582.15	-2.66924	Down	0	0
XM_038428171.1_dup1	1021	10876	1027	-2.18427	Down	0	0
XM_038431309.1_dup1	4949	7530.49	391.61	-3.04488	Down	0	0
NM_001374585.1_dup1	432	14131.3	1759.16	-1.78556	Down	0	0
XM_038434549.1_dup1	6964	13216.4	1547.02	-1.87439	Down	0	0
XM_038691612.1_dup1	4908	6024	7495	1.53558	Up	0	0
XM_038669489.1_dup1	1328	6352.11	208.01	-3.71214	Down	0	0
XM_038657046.1_dup1	1855	22060.5	3814.59	-1.3115	Down	0	0
XM_038680770.1_dup1	4223	16453	2345	-1.59032	Down	0	0
XM_038671869.1_dup1	4386	14025	1756.29	-1.77702	Down	0	0
XM_038445488.1_dup1	6462	8116.05	2.57	-10.4044	Down	0	0
XM_038674401.1_dup1	9686	13144	1556.67	-1.8575	Down	0	0
XM_038443568.1_dup1	5693	21358	3647	-1.32962	Down	0	0
XM_038690173.1_dup1	4862	5286.6	44.97	-5.65686	Down	0	0
XM_038433672.1_dup1	2882	5412.31	76.69	-4.92069	Down	0	0
XM_038675646.1_dup1	1421	11640.6	1219.41	-2.03454	Down	0	0
XM_038660559.1_dup1	1295	1429	3720	2.60067	Up	0	0
XM_038659148.1_dup1	4395	754	3008	3.21654	Up	0	0
XM_038441208.1_dup1	3173	5662.03	117.45	-4.37083	Down	0	0
XM_038426428.1_dup1	5324	6216.6	201.39	-3.72769	Down	0	0
XM_038447923.1_dup1	2641	153	2290	5.12412	Up	0	0
XM_038434105.1_dup1	7349	9734.19	824.85	-2.34049	Down	0	0
XM_038690572.1_dup1	2553	245.25	2385.55	4.50237	Up	0	0
XM_038431698.1_dup1	8577	14165.8	0	-13.5697	Down	0	0
XM_038689476.1_dup1	3572	8733.98	636.53	-2.55797	Down	0	0
XM_038423018.1_dup1	6667	26914.7	5246.74	-1.13853	Down	0	0
XM_038431596.1_dup1	3641	23561.2	4289	-1.23733	Down	0	0
XM_038425647.1_dup1	2131	7492.15	416.5	-2.94862	Down	0	0
XM_038678406.1_dup1	7835	6864.46	313.31	-3.23311	Down	0	0
XM_038685565.1_dup1	6016	6574.75	269.1	-3.39035	Down	0	0
XM_038431664.1_dup1	3590	14269	1858	-1.72069	Down	0	0
XM_038690070.1_dup1	5783	22650.2	4058.48	-1.26014	Down	0	0
XM_038426615.1_dup1	1335	5340.25	6875.88	1.58501	Up	0	0
XM_038435087.1_dup1	5470	23741	4366	-1.22263	Down	0	0
XM_038677973.1_dup1	1321	8812.61	665.44	-2.50682	Down	0	0
XM_038685739.1_dup1	1120	28822	5842	-1.08226	Down	0	0
XM_038688210.1_dup1	2925	9408	9683	1.26194	Up	0	0
XM_038442649.1_dup1	3557	3196.22	5213.87	1.92636	Up	0	0
XM_038682339.1_dup1	4435	16493.5	2420.54	-1.54812	Down	0	0
XM_038659709.1_dup1	5612	24816.4	4687.84	-1.18393	Down	0	0
XM_038444296.1_dup1	4506	7754.75	477.59	-2.80086	Down	0	0
XM_038435627.1_dup1	8140	23173.8	4224.94	-1.23512	Down	0	0
XM_038436387.1_dup1	7566	5605.16	132.76	-4.17949	Down	0	0
XM_038428479.1_dup1	4930	10341.4	985.81	-2.17061	Down	0	0
XM_038685789.1_dup1	2336	5540.12	124.28	-4.25788	Down	0	0
XM_038659953.1_dup1	5577	5871.41	175.21	-3.84618	Down	0	0
XM_038432411.1_dup1	6513	7319.18	408.45	-2.94308	Down	0	0
XM_038682416.1_dup1	634	9396.39	9622.1	1.25462	Up	0	0
XM_038668775.1_dup1	4218	16632.6	2480.6	-1.52488	Down	0	0
XM_038686102.1_dup1	2487	11261.3	1198.6	-2.01157	Down	0	0
XM_038439619.1_dup1	4513	9538.74	834.09	-2.29515	Down	0	0
XM_038448482.1_dup1	2703	1919.69	4070.62	2.30475	Up	0	0
XM_038443391.1_dup1	8472	16821.8	2540.74	-1.50664	Down	0	0
XM_038687542.1_dup1	3284	6385.62	262.47	-3.38423	Down	0	0
XM_038682595.1_dup1	2771	14126	1867.28	-1.69897	Down	0	0
XM_038665362.1_dup1	2223	13341	1679	-1.76982	Down	0	0
XM_038423440.1_dup1	3109	16025.5	2345.73	-1.55189	Down	0	0
XM_038445116.1_dup1	11082	6355.98	261.93	-3.38049	Down	0	0
XM_038664702.1_dup1	4778	9976.39	935.07	-2.195	Down	0	0
XM_038690143.1_dup1	7205	6292.76	253.54	-3.41304	Down	0	0
XM_038437417.1_dup1	6490	13963	1840	-1.70346	Down	0	0
XM_038436808.1_dup1	9409	13791.7	1799.26	-1.71796	Down	0	0
XM_038447486.1_dup1	4372	25092.8	4842.37	-1.15311	Down	0	0
XM_038440671.1_dup1	2011	6740.78	328.56	-3.13832	Down	0	0
XM_038687670.1_dup1	2947	7747.85	504.6	-2.72021	Down	0	0
XM_038433402.1_dup1	1943	6357.43	268.16	-3.34691	Down	0	0
XM_038677280.1_dup1	2014	9089.44	763.26	-2.35357	Down	0	0
XM_038661986.1_dup1	5026	17118.7	2648.76	-1.47181	Down	0	0
XM_038682894.1_dup1	3020	5346.4	119.19	-4.26686	Down	0	0
XM_038653392.1_dup1	4476	7149.17	404.5	-2.92319	Down	0	0
XM_038667308.1_dup1	4210	14598	2017.58	-1.6347	Down	0	0
XM_038690268.1_dup1	3612	5951.66	212.46	-3.58766	Down	0	0
XM_038423236.1_dup1	1730	15.71	2507.99	8.53908	Up	0	0
XM_038669060.1_dup1	15516	30662.4	6529.47	-1.01106	Down	0	0
XM_038660024.1_dup1	4256	14348.9	1960.98	-1.65092	Down	0	0
XM_038426251.1_dup1	6801	10781.2	1129.63	-2.03422	Down	0	0
XM_038682941.1_dup1	3817	11015.1	1184.24	-1.99708	Down	0	0
XM_038683972.1_dup1	10318	12320.7	1483.98	-1.83316	Down	0	0
XM_038663409.1_dup1	7887	7805.38	531.49	-2.65598	Down	0	0
XM_038659488.1_dup1	2529	10092.3	987.25	-2.13332	Down	0	0
XM_038665094.1_dup1	4692	16503.4	2519.86	-1.49098	Down	0	0
XM_038427974.1_dup1	6815	8370.72	643.8	-2.4803	Down	0	0
XM_038428377.1_dup1	3005	5853.77	207	-3.60129	Down	0	0
NM_001110800.1_dup1	3680	18698.8	3108.71	-1.36819	Down	0	0
XM_038684027.1_dup1	5524	304.73	2291.9	4.13131	Up	0	0
XM_038686085.1_dup1	4233	7400.23	465.36	-2.77078	Down	0	0
XM_038680599.1_dup1	2342	25459.4	5020.26	-1.12199	Down	0	0
XM_038441228.1_dup1	2186	28451	5917.29	-1.0451	Down	0	0
XM_038668691.1_dup1	1318	9680.12	9619.44	1.2113	Up	0	0
XM_038674218.1_dup1	6004	16935	2658	-1.45122	Down	0	0
XM_038445853.1_dup1	2025	5525.01	170.83	-3.79497	Down	0	0
XM_038678108.1_dup1	5059	13157	1720.3	-1.71473	Down	0	0
XM_038663647.1_dup1	1671	19698.5	3424.37	-1.30381	Down	0	0
XM_038441949.1_dup1	4681	5265.79	135	-4.06525	Down	0	0
XM_038439191.1_dup1	2743	3045.11	4878.62	1.90035	Up	0	0
XM_038676884.1_dup1	5354	7757.03	551.21	-2.59446	Down	0	0
XM_038664081.1_dup1	4651	11144.2	1256.3	-1.92867	Down	0	0
XM_038439188.1_dup1	6597	7097.68	432.61	-2.81584	Down	0	0
XM_038431508.1_dup1	3621	8100.87	618.13	-2.49172	Down	0	0
XM_038677179.1_dup1	3574	736.98	2750.81	3.12053	Up	0	0
XM_038429007.1_dup1	7258	4830.51	72.16	-4.84446	Down	0	0
XM_038663548.1_dup1	6869	14132.8	1974.39	-1.6192	Down	0	0
XM_038442360.1_dup1	5640	6071.73	263.28	-3.30707	Down	0	0
XM_038662498.1_dup1	4883	7569.25	522.52	-2.63622	Down	0	0
XM_038675605.1_dup1	2790	9524.98	910.79	-2.16615	Down	0	0
XM_038686969.1_dup1	3432	5855.05	229.55	-3.45243	Down	0	0
XM_038426766.1_dup1	3092	23096	4406	-1.16973	Down	0	0
XM_038448248.1_dup1	8703	1400.89	3422.86	2.50923	Up	0	0
XM_038436741.1_dup1	6061	15549.4	2346.33	-1.50801	Down	0	0
XM_038427593.1_dup1	2060	12269.3	1536.84	-1.77665	Down	0	0
XM_038426116.1_dup1	2718	20193	3603	-1.26621	Down	0	0
XM_038689831.1_dup1	7416	7957.15	605.23	-2.49632	Down	0	0
XM_038433131.1_dup1	5520	9475	9366	1.20368	Up	0	0
XM_038444161.1_dup1	5082	11104.6	1272.06	-1.90555	Down	0	0
XM_038690651.1_dup1	2835	2769	4603	1.95358	Up	0	0
XM_038660368.1_dup1	8068	11371.2	1335.8	-1.86924	Down	0	0
XM_038661732.1_dup1	2188	5976.65	259.73	-3.30388	Down	0	0
XM_038426761.1_dup1	3353	590	2546	3.32982	Up	0	0
XM_038687788.1_dup1	3221	10650.4	1174.93	-1.95989	Down	0	0
XM_038679943.1_dup1	2160	12953.4	1714.27	-1.69729	Down	0	0
XM_038691467.1_dup1	4021	9043.91	9060.04	1.22294	Up	0	0
XM_038430582.1_dup1	2087	13018	1735.7	-1.68655	Down	0	0
XM_038655403.1_dup1	1900	5918.38	256	-3.31062	Down	0	0
XM_038667192.1_dup1	12800	5066	126.31	-4.10543	Down	0	0
XM_038433794.1_dup1	3944	17890.2	3001.43	-1.35508	Down	0	0
XM_038689572.1_dup1	2845	2497.56	4348.5	2.02037	Up	0	0
XM_038664690.1_dup1	4416	13086.9	1760.14	-1.67398	Down	0	0
XM_038677328.1_dup1	3704	6956.51	435.93	-2.77582	Down	0	0
XM_038448465.1_dup1	7136	6300.54	323.16	-3.06478	Down	0	0
XM_038686488.1_dup1	9951	4537.85	28.35	-6.10214	Down	0	0
XM_038423066.1_dup1	2460	8092.86	655.5	-2.40561	Down	0	0
XM_038689115.1_dup1	6483	153.84	1983.04	4.90858	Up	0	0
XM_038447263.1_dup1	4252	18985.1	3326.48	-1.29242	Down	0	0
XM_038429231.1_dup1	7425	18031	3065.6	-1.33587	Down	0	0
XM_038425231.1_dup1	6073	15050.4	2274.99	-1.5055	Down	0	0
XM_038671913.1_dup1	4388	7336.95	516.53	-2.60788	Down	0	0
XM_038428574.1_dup1	3413	9699.47	996.09	-2.06319	Down	0	0
XM_038435257.1_dup1	3280	9355	925	-2.11784	Down	0	0
XM_038429027.1_dup1	5882	6211.41	321.02	-3.05381	Down	0	0
XM_038438097.1_dup1	4078	4804.27	11.08	-7.53984	Down	0	0
XM_038680098.1_dup1	3497	6321	343	-2.9835	Down	0	0
XM_038432368.1_dup1	2554	16998.9	2809	-1.37694	Down	0	0
XM_038427874.1_dup1	7212	8036.1	662.02	-2.38118	Down	0	0
XM_038674320.1_dup1	7912	5231.12	170.31	-3.72051	Down	0	0
XM_038658478.1_dup1	1872	414.34	2265.18	3.67111	Up	0	0
XM_038424280.1_dup1	5846	17.85	2164.34	8.14223	Up	0	0
XM_038663712.1_dup1	9899	7922.86	643.14	-2.40244	Down	0	0
XM_038682144.1_dup1	4485	4862.14	118.2	-4.14192	Down	0	0
XM_038430173.1_dup1	6684	5265.53	179.83	-3.6515	Down	0	0
XM_038679166.1_dup1	5321	10472.1	1192.48	-1.91415	Down	0	0
XM_038423280.1_dup1	3356	12156.3	1588.42	-1.71567	Down	0	0
XM_038677559.1_dup1	6120	6426.53	371.66	-2.89161	Down	0	0
XM_038431071.1_dup1	8161	5276.2	185.22	-3.61182	Down	0	0
XM_038680588.1_dup1	8210	22278.7	4324.8	-1.14459	Down	0	0
XM_038684179.1_dup1	3708	4964.97	140.19	-3.92596	Down	0	0
XM_038423011.1_dup1	781	19892.6	3644.1	-1.22823	Down	0	0
XM_038450331.1_dup1	10313	8807.61	837.76	-2.17377	Down	0	0
XM_038691034.1_dup1	2461	11525.1	1447.93	-1.77235	Down	0	0
XM_038678355.1_dup1	4354	20886	3930.82	-1.18926	Down	0	0
XM_038670476.1_dup1	4247	4509.75	73.93	-4.71037	Down	0	0
XM_038675740.1_dup1	4468	4364.5	24.81	-6.23838	Down	0	0
XM_038435512.1_dup1	4922	11966.6	1558.82	-1.72012	Down	0	0
XM_038427586.1_dup1	3061	21183	4024	-1.17583	Down	0	0
XM_038451473.1_dup1	7543	722.03	2575.88	3.05531	Up	0	0
XM_038677749.1_dup1	6381	8302.64	742.48	-2.26277	Down	0	0
XM_038431786.1_dup1	6072	20955.6	3969.68	-1.17987	Down	0	0
XM_038659457.1_dup1	2535	9602.15	1022.61	-2.01073	Down	0	0
XM_038663345.1_dup1	2726	25656.9	5357.16	-1.03943	Down	0	0
XM_038660416.1_dup1	4733	13873.5	2044.48	-1.54216	Down	0	0
XM_038425912.1_dup1	9261	6528.16	404.69	-2.79142	Down	0	0
XM_038430195.1_dup1	7207	10976.5	1335.99	-1.81806	Down	0	0
XM_038441785.1_dup1	2741	4348.32	54.4	-5.10034	Down	0	0
XM_038444703.1_dup1	2246	11652.9	1496.63	-1.74052	Down	0	0
XM_038435281.1_dup1	6417	9524	1008	-2.0197	Down	0	0
XM_038430587.1_dup1	3366	11832	1542	-1.71945	Down	0	0
XM_038666697.1_dup1	9815	7254.2	542.07	-2.52189	Down	0	0
XM_038447245.1_dup1	4932	17894.4	3122.23	-1.29849	Down	0	0
XM_038424049.1_dup1	1234	16794	2825	-1.35125	Down	0	0
XM_038447156.1_dup1	2428	21730.5	4215.26	-1.14565	Down	0	0
XM_038431859.1_dup1	4390	8427.1	780.37	-2.21243	Down	0	0
XM_038677982.1_dup1	8769	9561.19	1023.84	-2.00283	Down	0	0
XM_038689287.1_dup1	4114	16122.2	2651.08	-1.38402	Down	0	0
XM_038689519.1_dup1	3100	11152.6	1391.06	-1.78276	Down	0	0
XM_038653398.1_dup1	4510	10510.3	0	-13.1391	Down	0	0
XM_038440451.1_dup1	5944	12833.4	1800.31	-1.61322	Down	0	0
XM_038446896.1_dup1	2400	10940.1	1342.42	-1.80634	Down	0	0
XM_038675017.1_dup1	3474	26553.2	5660.68	-1.00947	Down	0	0
XM_038669057.1_dup1	15731	17148	2934.9	-1.32628	Down	0	0
XM_038663064.1_dup1	1541	7513	7802	1.27483	Up	0	0
XM_038663354.1_dup1	7607	21016.2	4029.34	-1.16251	Down	0	0
NM_001003360.2_dup1	7240	25.39	1942.31	7.47774	Up	0	0
XM_038424107.1_dup1	5556	9580.48	1042.76	-1.97932	Down	0	0
XM_038440469.1_dup1	11050	7863.95	677.91	-2.31572	Down	0	0
XM_038659864.1_dup1	4296	19363	3566	-1.22055	Down	0	0
XM_038655266.1_dup1	5341	6710.44	455.67	-2.65997	Down	0	0
XM_038668236.1_dup1	2529	94	1803	5.48197	Up	0	0
XM_038654111.1_dup1	2563	14712.2	2297.85	-1.45829	Down	0	0
XM_038683338.1_dup1	2723	8406	8368	1.21384	Up	0	0
XM_038425909.1_dup1	3413	10885.1	1347.91	-1.79319	Down	0	0
XM_038425318.1_dup1	3272	12651.4	1779.06	-1.60974	Down	0	0
XM_038690442.1_dup1	2681	13345.4	1954.39	-1.55118	Down	0	0
XM_038442520.1_dup1	13179	10247.4	0	-13.1026	Down	0	0
XM_038676923.1_dup1	7369	13142	1905.77	-1.56537	Down	0	0
XM_038690657.1_dup1	7314	8087.46	733.27	-2.2429	Down	0	0
NM_001003124.2_dup1	4715	136.58	1820.15	4.95661	Up	0	0
XM_038677674.1_dup1	4442	15193.4	2440.75	-1.41768	Down	0	0
XM_038440917.1_dup1	6915	5686.86	284	-3.1033	Down	0	0
XM_038677343.1_dup1	3825	4149.79	28.34	-5.97368	Down	0	0
XM_038656111.1_dup1	913	7039.49	526.56	-2.52043	Down	0	0
XM_038673999.1_dup1	5148	5298.42	223.81	-3.34484	Down	0	0
XM_038431888.1_dup1	2675	7857.58	691.55	-2.28581	Down	0	0
XM_038432377.1_dup1	5368	6046.03	349.28	-2.89316	Down	0	0
XM_038424231.1_dup1	2426	4779.26	145.42	-3.81812	Down	0	0
XM_038444491.1_dup1	4077	10489.7	1271.33	-1.82419	Down	0	0
XM_038424635.1_dup1	2775	7790.14	685.67	-2.28569	Down	0	0
XM_038670865.1_dup1	4220	9978.14	0	-13.0642	Down	0	0
XM_038689268.1_dup1	3317	63	1753	6.0187	Up	0	0
XM_038677309.1_dup1	3416	6315.32	404.52	-2.7442	Down	0	0
XM_038435661.1_dup1	2490	5696.24	297	-3.0411	Down	0	0
XM_038429324.1_dup1	3700	29.04	1842.54	7.20788	Up	0	0
XM_038429929.1_dup1	5976	5136.89	6088.18	1.46549	Up	0	0
XM_038429240.1_dup1	4646	18493.5	3382.82	-1.23035	Down	0	0
NM_001287553.1_dup1	2559	6518.91	445.77	-2.64989	Down	0	0
XM_038444141.1_dup1	3753	4440.6	104.08	-4.19462	Down	0	0
XM_038654238.1_dup1	3130	4361.58	92.72	-4.33545	Down	0	0
XM_038427777.1_dup1	5746	5281.18	232.82	-3.2832	Down	0	0
NM_001048016.1_dup1	2785	9858.34	0	-13.0468	Down	0	0
XM_038424528.1_dup1	2366	12540	1791	-1.58733	Down	0	0
XM_038434096.1_dup1	5761	239.72	1896.71	4.20445	Up	0	0
XM_038685072.1_dup1	6925	966.27	2716.29	2.71151	Up	0	0
XM_038424000.1_dup1	1629	6632.18	471.83	-2.59277	Down	0	0
XM_038436542.1_dup1	7461	21444.7	4247.31	-1.11563	Down	0	0
XM_038440422.1_dup1	3038	14310	2257.24	-1.44402	Down	0	0
XM_038428220.1_dup1	3283	14749.9	2375.93	-1.41377	Down	0	0
XM_038659564.1_dup1	6775	16550	2867.6	-1.30854	Down	0	0
XM_038684735.1_dup1	5118	4611.84	137.91	-3.84317	Down	0	0
XM_038440175.1_dup1	3476	5430.84	266.74	-3.1273	Down	0	0
XM_038448589.1_dup1	6920	19076.7	3580.36	-1.19326	Down	0	0
XM_038430690.1_dup1	11238	11755.7	1616.38	-1.64215	Down	0	0
XM_038691412.1_dup1	2864	5866.14	342.19	-2.87917	Down	0	0
XM_038426383.1_dup1	4753	5771.45	326.99	-2.92124	Down	0	0
XM_038447395.1_dup1	3142	8360.14	832.51	-2.10762	Down	0	0
XM_038663306.1_dup1	4496	5854.62	341.9	-2.87756	Down	0	0
XM_038677414.1_dup1	12193	4857.83	178.52	-3.54578	Down	0	0
XM_038682598.1_dup1	2451	15052.5	2474.51	-1.38441	Down	0	0
XM_038659721.1_dup1	4241	7303.82	616.21	-2.34679	Down	0	0
XM_038658764.1_dup1	4898	218	1835	4.29375	Up	0	0
XM_038432115.1_dup1	7593	4420.39	115.37	-4.03946	Down	0	0
XM_038656268.1_dup1	1895	6219.3	411.27	-2.69822	Down	0	0
XM_038666800.1_dup1	7941	5600.5	302.78	-2.98884	Down	0	0
XM_038681605.1_dup1	5663	112.85	1710.71	5.14249	Up	0	0
XM_038441307.1_dup1	7185	12773.5	1888	-1.53785	Down	0	0
XM_038668239.1_dup1	3393	19405.8	3699.73	-1.17063	Down	0	0
XM_038661390.1_dup1	4221	19466	3721	-1.16682	Down	0	0
XM_038431203.1_dup1	4065	15312.8	2560.72	-1.35974	Down	0	0
XM_038657822.1_dup1	3138	465.25	2121.42	3.40932	Up	0	0
XM_038673061.1_dup1	3142	12204	1751.44	-1.58037	Down	0	0
XM_038434394.1_dup1	2294	7753.05	720.18	-2.20796	Down	0	0
XM_038676986.1_dup1	2267	4718.11	166.92	-3.60061	Down	0	0
XM_038422858.1_dup1	5118	10135	1254	-1.79437	Down	0	0
XM_038437172.1_dup1	3949	15935.7	2744.49	-1.31728	Down	0	0
XM_038666771.1_dup1	8945	4134.38	81.02	-4.45288	Down	0	0
XM_038656714.1_dup1	1810	7075	586	-2.37339	Down	0	0
XM_038430211.1_dup1	5173	3937.26	18.85	-6.48611	Down	0	0
XM_038661924.1_dup1	6658	8793.02	949.39	-1.99091	Down	0	0
XM_038667063.1_dup1	5899	8504.89	886.14	-2.04231	Down	0	0
XM_038655521.1_dup1	2967	24167.7	5138.73	-1.01323	Down	0	0
XM_038691804.1_dup1	8135	9275.82	0	-12.9589	Down	0	0
XM_038435852.1_dup1	10044	4208.48	94.16	-4.26167	Down	0	0
XM_038424256.1_dup1	5014	14686.2	2413.66	-1.3848	Down	0	0
XM_038675476.1_dup1	5500	5315.86	266.92	-3.09545	Down	0	0
XM_038424523.1_dup1	3302	6374.61	456.08	-2.58461	Down	0	0
XM_038660350.1_dup1	1972	6286.13	439.58	-2.6176	Down	0	0
XM_038677640.1_dup1	6163	22694.6	4705.01	-1.04971	Down	0	0
XM_038665382.1_dup1	1264	4801.68	187.67	-3.4569	Down	0	0
XM_038677281.1_dup1	1578	6172.42	422.22	-2.6494	Down	0	0
NM_001025619.2_dup1	3741	4216.95	100.8	-4.16626	Down	0	0
XM_038691224.1_dup1	5276	5718.25	341.58	-2.84491	Down	0	0
XM_038683508.1_dup1	2037	12001.8	1727.77	-1.57589	Down	0	0
XM_038691013.1_dup1	3125	5858.44	368.25	-2.77139	Down	0	0
NM_001014378.1_dup1	1444	11727.8	1663.23	-1.5975	Down	0	0
XM_038658107.1_dup1	5777	4952.64	215.3	-3.30341	Down	0	0
XM_038674072.1_dup1	7949	10293.4	1313.51	-1.74984	Down	0	0
XM_038655150.1_dup1	10977	7104.39	607.32	-2.32781	Down	0	0
XM_038684241.1_dup1	6881	4275.79	112.72	-4.025	Down	0	0
XM_038448746.1_dup1	6046	5085.14	238.94	-3.1912	Down	0	0
NM_001286977.1_dup1	2092	21073	4253	-1.08847	Down	0	0
XM_038427846.1_dup1	11689	226.34	1784.3	4.19917	Up	0	0
XM_038437241.1_dup1	1444	5987.06	396.62	-2.69565	Down	0	0
XM_038446895.1_dup1	3743	13222.6	2059.36	-1.46237	Down	0	0
XM_038439400.1_dup1	9135	9914.64	1233.99	-1.78586	Down	0	0
XM_038669860.1_dup1	3636	20072.7	3971.4	-1.11714	Down	0	0
NM_001171748.1_dup1	3952	8007.47	804.33	-2.09512	Down	0	0
XM_038431959.1_dup1	5075	199.79	1740.72	4.3435	Up	0	0
XM_038667096.1_dup1	2839	4020.9	81.12	-4.41095	Down	0	0
NM_001003164.1_dup1	2910	10397.5	1353.87	-1.72071	Down	0	0
XM_038655097.1_dup1	5362	10651.1	1415.73	-1.69101	Down	0	0
XM_038654260.1_dup1	7629	51.15	1621.18	6.20654	Up	0	0
XM_038431920.1_dup1	3210	11601.9	1652.68	-1.59111	Down	0	0
XM_038446688.1_dup1	4356	6284.43	459.58	-2.55302	Down	0	0
XM_038676439.1_dup1	4197	13574.7	2163.28	-1.42926	Down	0	0
XM_038431312.1_dup1	4852	7371.68	678.3	-2.22163	Down	0	0
XM_038686017.1_dup1	5098	5621.26	341	-2.82268	Down	0	0
XM_038441308.1_dup1	5550	11002.8	1512.55	-1.64244	Down	0	0
XM_038663722.1_dup1	2210	1657.03	3224.98	2.18106	Up	0	0
XM_038676579.1_dup1	3636	5375.37	300.57	-2.94022	Down	0	0
XM_038670024.1_dup1	4481	6830.86	572.15	-2.35723	Down	0	0
NM_001003264.1_dup1	3279	14882.8	2527.05	-1.33775	Down	0	0
XM_038679568.1_dup1	4776	17922.9	3376.99	-1.18763	Down	0	0
XM_038442058.1_dup1	6635	8	2067.99	9.23439	Up	0	0
XM_038683832.1_dup1	16494	8747.26	0	-12.8742	Down	0	0
XM_038669472.1_dup1	8836	14930.2	2542.77	-1.33339	Down	0	0
XM_038671597.1_dup1	11060	4256.69	5244.13	1.52134	Up	0	0
XM_038656441.1_dup1	3646	140	1643	4.77321	Up	0	0
XM_038654156.1_dup1	1421	5336.77	298.26	-2.94095	Down	0	0
XM_038423780.1_dup1	5002	1408.7	2988.65	2.3055	Up	0	0
XM_038659119.1_dup1	2636	5644.13	353.39	-2.77705	Down	0	0
XM_038442440.1_dup1	4732	7534.12	726.8	-2.15344	Down	0	0
XM_038691106.1_dup1	1643	5979.49	418.72	-2.61559	Down	0	0
XM_038669352.1_dup1	2313	10932	1519	-1.62699	Down	0	0
XM_038656243.1_dup1	2781	5696.23	369.8	-2.72482	Down	0	0
XM_038683969.1_dup1	4804	6472.57	517.05	-2.42559	Down	0	0
XM_038669951.1_dup1	4917	8535.04	953.51	-1.94171	Down	0	0
XM_038680456.1_dup1	4307	11488.4	1661.98	-1.56883	Down	0	0
XM_038671927.1_dup1	11382	5506.68	339.54	-2.79916	Down	0	0
XM_038656300.1_dup1	1593	7283.87	685.54	-2.18902	Down	0	0
XM_038446784.1_dup1	2968	5149.92	277.97	-2.99118	Down	0	0
XM_038427933.1_dup1	5260	15229	2661.53	-1.29612	Down	0	0
XM_038444251.1_dup1	4916	10032.2	1309.04	-1.71769	Down	0	0
XM_038691306.1_dup1	6058	17966.6	3435.2	-1.16648	Down	0	0
XM_038666801.1_dup1	7872	11687.9	1722.04	-1.54246	Down	0	0
XM_038682966.1_dup1	6913	13543	2207.96	-1.39639	Down	0	0
XM_038425316.1_dup1	3295	3992.9	98.3	-4.12373	Down	0	0
XM_038666994.1_dup1	2117	12256	1871	-1.49124	Down	0	0
XM_038425007.1_dup1	2634	4264.9	139.5	-3.7138	Down	0	0
XM_038669144.1_dup1	3733	8007.66	846.55	-2.02134	Down	0	0
XM_038685109.1_dup1	4089	4747.98	215.3	-3.24252	Down	0	0
XM_038686392.1_dup1	12425	9467.63	1180.74	-1.78294	Down	0	0
XM_038446935.1_dup1	1912	4543.76	183.54	-3.40935	Down	0	0
XM_038681644.1_dup1	4007	130.26	1587.39	4.82756	Up	0	0
XM_038440179.1_dup1	3542	4437.83	167.92	-3.50364	Down	0	0
XM_038686443.1_dup1	7170	1619.83	3125.18	2.16847	Up	0	0
XM_038664749.1_dup1	3578	1569	3079	2.19299	Up	0	0
XM_038435403.1_dup1	4560	7144.89	668.59	-2.19735	Down	0	0
XM_038441010.1_dup1	4086	188	1649	4.35316	Up	0	0
XM_038423932.1_dup1	2378	10711.1	1491	-1.62438	Down	0	0
XM_038440842.1_dup1	2636	5911.96	424.76	-2.57855	Down	0	0
XM_038424272.1_dup1	6339	4893.83	244.71	-3.10145	Down	0	0
XM_038654321.1_dup1	4056	6523.32	545.71	-2.35903	Down	0	0
XM_038691420.1_dup1	5542	4063.08	115.94	-3.91075	Down	0	0
XM_038676102.1_dup1	3673	20616.4	4246.37	-1.05912	Down	0	0
XM_038678074.1_dup1	3362	9434.44	1188.42	-1.76852	Down	0	0
XM_038654182.1_dup1	2450	621.09	2148.42	3.01077	Up	0	0
XM_038686393.1_dup1	12323	4442.59	174.93	-3.44618	Down	0	0
XM_038444113.1_dup1	4915	6992.06	645.06	-2.21784	Down	0	0
XM_038659534.1_dup1	3303	9243.03	1149.44	-1.78706	Down	0	0
XM_038436983.1_dup1	5557	11272.8	1647.85	-1.55382	Down	0	0
XM_038433600.1_dup1	3366	3854.1	89.24	-4.21219	Down	0	0
NM_001286978.1_dup1	3240	4665.29	213.92	-3.22645	Down	0	0
XM_038659934.1_dup1	5014	4187.02	5084.82	1.50064	Up	0	0
XM_038430233.1_dup1	7221	5164.26	298.97	-2.89012	Down	0	0
XM_038662887.1_dup1	2412	11935.1	1821.34	-1.49176	Down	0	0
XM_038668027.1_dup1	1636	20861	4342	-1.04401	Down	0	0
XM_038435840.1_dup1	5184	14897	2619.25	-1.28742	Down	0	0
XM_038423905.1_dup1	3109	9177.15	1139.65	-1.78908	Down	0	0
XM_038653832.1_dup1	3050	5249.98	315.74	-2.83513	Down	0	0
XM_038662601.1_dup1	2316	16235.6	2995.17	-1.21808	Down	0	0
XM_038681397.1_dup1	4566	10079.4	1357.87	-1.67162	Down	0	0
XM_038436908.1_dup1	3677	19673.5	3996.61	-1.07903	Down	0	0
XM_038438680.1_dup1	8095	9474.28	1214.96	-1.74274	Down	0	0
XM_038431350.1_dup1	7458	6797.55	616.22	-2.24313	Down	0	0
XM_038431293.1_dup1	5249	16420	3056	-1.20537	Down	0	0
XM_038432078.1_dup1	4039	13455	2236	-1.36878	Down	0	0
XM_038425806.1_dup1	8010	3224.01	4357.84	1.65513	Up	0	0
XM_038673126.1_dup1	2487	983.91	2491.11	2.56056	Up	0	0
XM_038436936.1_dup1	725	5463.88	5936.6	1.34008	Up	0	0
XM_038681920.1_dup1	3673	9882.91	1322.2	-1.68162	Down	0	0
XM_038432462.1_dup1	3963	11573.7	1750.75	-1.50444	Down	0	0
XM_038670992.1_dup1	9186	10449.3	1466.12	-1.61296	Down	0	0
XM_038659193.1_dup1	8439	10154.7	1393.36	-1.64514	Down	0	0
XM_038684680.1_dup1	12313	5730.07	413.83	-2.57107	Down	0	0
XM_038664608.1_dup1	10846	7034	676	-2.15888	Down	0	0
XM_038443098.1_dup1	3512	8405.98	978.86	-1.88187	Down	0	0
XM_038660619.1_dup1	8722	6522.5	571.02	-2.29344	Down	0	0
XM_038675662.1_dup1	6416	453.6	1914.41	3.29778	Up	0	0
XM_038428532.1_dup1	2652	11774.2	1810.69	-1.48064	Down	0	0
NM_001003351.1_dup1	3970	11803.4	1819.58	-1.47715	Down	0	0
XM_038438996.1_dup1	2185	3843.26	101.6	-4.02099	Down	0	0
XM_038686958.1_dup1	3240	15990.5	2964.39	-1.21103	Down	0	0
XM_038448406.1_dup1	3580	7997.51	891.85	-1.94431	Down	0	0
XM_038664766.1_dup1	3659	9343.8	1205.09	-1.7345	Down	0	0
XM_038659999.1_dup1	14387	6164.83	504.27	-2.39142	Down	0	0
XM_038428856.1_dup1	2119	7671.47	820.53	-2.0045	Down	0	0
XM_038654226.1_dup1	5633	13569.2	2293.92	-1.34407	Down	0	0
XM_038683721.1_dup1	4957	18327.9	3642.62	-1.11062	Down	0	0
XM_038678254.1_dup1	4911	11273.2	1688.43	-1.51877	Down	0	0
XM_038434870.1_dup1	5801	5517.64	382.62	-2.6297	Down	0	0
XM_038661715.1_dup1	3974	15060.9	2711.58	-1.25323	Down	0	0
XM_038428229.1_dup1	3297	3614.25	71.19	-4.44551	Down	0	0
XM_038440406.1_dup1	3090	3531.17	58.31	-4.69989	Down	0	0
XM_038674199.1_dup1	2777	13458	2271.8	-1.34618	Down	0	0
XM_038448467.1_dup1	4030	10477	1492	-1.59153	Down	0	0
XM_038443392.1_dup1	7154	6478.09	572.61	-2.27957	Down	0	0
XM_038450329.1_dup1	2704	10757.7	1565.28	-1.5605	Down	0	0
XM_038657976.1_dup1	3324	9932.57	1359.07	-1.64918	Down	0	0
XM_038429249.1_dup1	2431	10090	1399	-1.63009	Down	0	0
NM_001048096.1_dup1	4871	9077.27	1154.79	-1.75426	Down	0	0
XM_038681476.1_dup1	4075	6274.56	535.88	-2.32916	Down	0	0
XM_038671845.1_dup1	5554	3398.06	38.33	-5.24972	Down	0	0
XM_038426765.1_dup1	1170	16845	3234	-1.16056	Down	0	0
XM_038446772.1_dup1	5420	5974.54	477.65	-2.42443	Down	0	0
XM_038681760.1_dup1	8898	5886.46	460.48	-2.45582	Down	0	0
XM_038659932.1_dup1	1675	14339.9	2533.73	-1.28033	Down	0	0
XM_038428353.1_dup1	5763	17474.1	3428.05	-1.12939	Down	0	0
XM_038682572.1_dup1	5770	4623.25	235.19	-3.07664	Down	0	0
XM_038658956.1_dup1	7211	11325.3	1728.02	-1.49198	Down	0	0
XM_038668589.1_dup1	6191	5156.39	329.52	-2.74755	Down	0	0
XM_038426169.1_dup1	4597	9750.38	1331.45	-1.65209	Down	0	0
XM_038434083.1_dup1	1700	2292	3559	1.85524	Up	0	0
XM_038690172.1_dup1	5003	4385.94	198.57	-3.24479	Down	0	0
XM_038662933.1_dup1	1858	7835.21	882.14	-1.93052	Down	0	0
XM_038685310.1_dup1	4041	9238.57	1210.97	-1.71113	Down	0	0
XM_038671036.1_dup1	6782	3947.76	131.85	-3.68369	Down	0	0
XM_038424584.1_dup1	2937	9988	1396	-1.61853	Down	0	0
XM_038440784.1_dup1	4845	3679.05	92.23	-4.09758	Down	0	0
XM_038671275.1_dup1	8329	4250.84	179.76	-3.34323	Down	0	0
XM_038439541.1_dup1	2167	4416.43	206.6	-3.1976	Down	0	0
XM_038424088.1_dup1	7747	3008.28	4101.05	1.66743	Up	0	0
XM_038667839.1_dup1	6279	10603.2	1553.24	-1.55078	Down	0	0
XM_038661507.1_dup1	5950	6289.98	553.06	-2.28718	Down	0	0
XM_038670208.1_dup1	5873	8233.15	977.48	-1.85393	Down	0	0
XM_038661729.1_dup1	2330	4981	303.61	-2.81577	Down	0	0
XM_038662971.1_dup1	6063	18087.4	3630.01	-1.09657	Down	0	0
XM_038439270.1_dup1	2561	3295.69	4310.8	1.60775	Up	0	0
XM_038675836.1_dup1	2932	8887	1132	-1.75245	Down	0	0
XM_038448316.1_dup1	9628	14372.1	2564.05	-1.2664	Down	0	0
XM_038666914.1_dup1	1835	15832.6	2977.23	-1.19048	Down	0	0
XM_038666626.1_dup1	7570	7424.44	0	-12.6377	Down	0	0
XM_038446537.1_dup1	764	11549.3	1803.75	-1.45836	Down	0	0
XM_038682363.1_dup1	10500	5544.31	410.29	-2.53592	Down	0	0
XM_038663778.1_dup1	3423	2188.47	3449.98	1.87704	Up	0	0
XM_038435398.1_dup1	4332	8047.31	941.45	-1.87518	Down	0	0
XM_038662930.1_dup1	728	6266.94	554.68	-2.27766	Down	0	0
XM_038426822.1_dup1	3132	7639	850	-1.94748	Down	0	0
XM_038676720.1_dup1	4266	11328	1753.32	-1.47136	Down	0	0
XM_038676559.1_dup1	2739	3343.85	46.91	-4.9351	Down	0	0
XM_038653776.1_dup1	1166	3297.01	38.32	-5.20655	Down	0	0
XM_038429053.1_dup1	1818	8219.65	987.56	-1.83677	Down	0	0
XM_038684128.1_dup1	1462	8776.13	1119.04	-1.75095	Down	0	0
XM_038681921.1_dup1	1563	750	2159	2.74577	Up	0	0
XM_038687783.1_dup1	2028	4857.37	291.14	-2.84002	Down	0	0
XM_038431928.1_dup1	3126	5351.86	381.36	-2.59044	Down	0	0
XM_038668512.1_dup1	2900	3370.77	11.37	-6.99133	Down	0	0
XM_038682753.1_dup1	2139	14065.2	2503.53	-1.26973	Down	0	0
XM_038687972.1_dup1	1207	5119.95	340.35	-2.69067	Down	0	0
XM_038658774.1_dup1	8148	5035.14	325.69	-2.73009	Down	0	0
XM_038690977.1_dup1	2921	14486	2625	-1.2439	Down	0	0
XM_038439923.1_dup1	2583	3867	4681	1.49597	Up	0	0
XM_038435356.1_dup1	7858	4895.53	5396.82	1.36102	Up	0	0
XM_038445868.1_dup1	3713	6728.99	664.12	-2.1205	Down	0	0
XM_038669138.1_dup1	1565	5876.8	488.79	-2.36737	Down	0	0
XM_038444087.1_dup1	1988	10777	1629	-1.50553	Down	0	0
XM_038426623.1_dup1	4839	10530.4	1566.62	-1.52846	Down	0	0
XM_038424606.1_dup1	3060	8773.52	1131.05	-1.73512	Down	0	0
XM_038664692.1_dup1	4413	16575.2	3234.95	-1.13684	Down	0	0
XM_038679902.1_dup1	3580	9425.4	1292	-1.64658	Down	0	0
XM_038672104.1_dup1	2185	6391.1	596.48	-2.20115	Down	0	0
XM_038661116.1_dup1	6638	8186	995	-1.82002	Down	0	0
XM_038446865.1_dup1	5091	4015.17	158.73	-3.44044	Down	0	0
XM_038672449.1_dup1	10404	11653.6	1864.88	-1.42325	Down	0	0
XM_038430169.1_dup1	6380	3574.95	92.5	-4.05195	Down	0	0
XM_038679211.1_dup1	3685	9230.51	1246.38	-1.66829	Down	0	0
NM_001389218.1_dup1	2111	20229	4330	-1.00361	Down	0	0
XM_038431699.1_dup1	8671	4443.07	229.77	-3.05292	Down	0	0
XM_038426771.1_dup1	7840	14655	2692.5	-1.224	Down	0	0
XM_038679737.1_dup1	4409	3699.39	112.44	-3.81969	Down	0	0
XM_038668723.1_dup1	718	14604.9	2682.62	-1.22436	Down	0	0
XM_038430528.1_dup1	3064	9975.06	1439	-1.57289	Down	0	0
XM_038438315.1_dup1	1687	350	1689	3.49111	Up	0	0
XM_038666901.1_dup1	4296	14637.6	2695.41	-1.22073	Down	0	0
XM_038679517.1_dup1	1886	10109	1477	-1.55453	Down	0	0
XM_038445036.1_dup1	3287	6262.78	579.4	-2.2138	Down	0	0
XM_038679790.1_dup1	6210	3589.19	99.5	-3.95245	Down	0	0
XM_038444142.1_dup1	2616	6981.62	733.36	-2.0306	Down	0	0
XM_038682323.1_dup1	9390	6565.75	643.69	-2.13015	Down	0	0
XM_038445352.1_dup1	3947	3961.65	156.51	-3.4414	Down	0	0
XM_038443333.1_dup1	7200	3173.66	18.71	-6.18582	Down	0	0
XM_038666636.1_dup1	7200	4481.89	241.75	-2.99215	Down	0	0
XM_038659410.1_dup1	2864	5219.21	373.9	-2.58274	Down	0	0
XM_038438400.1_dup1	7263	10853.1	1671.89	-1.47818	Down	0	0
XM_038428388.1_dup1	1579	6261.51	582.26	-2.2064	Down	0	0
XM_038427767.1_dup1	3398	599.53	1958.57	2.92827	Up	0	0
XM_038664961.1_dup1	1957	5248.23	381.56	-2.56148	Down	0	0
XM_038444800.1_dup1	1679	5575.21	445.87	-2.42396	Down	0	0
XM_038438096.1_dup1	5517	5455.83	424.2	-2.46461	Down	0	0
XM_038688656.1_dup1	6031	617.75	1969.31	2.89297	Up	0	0
XM_038431929.1_dup1	3071	4277.87	212.43	-3.11146	Down	0	0
XM_038681840.1_dup1	9050	14093.2	2562.55	-1.23898	Down	0	0
XM_038673701.1_dup1	4806	11120.5	1752.26	-1.44557	Down	0	0
XM_038673781.1_dup1	8043	3670.89	116.96	-3.75167	Down	0	0
XM_038436863.1_dup1	1977	6379.74	613.46	-2.15808	Down	0	0
XM_038661730.1_dup1	2319	3240.57	53.28	-4.70614	Down	0	0
XM_038440191.1_dup1	1714	6057.33	547.6	-2.24712	Down	0	0
XM_038682137.1_dup1	1067	12957.2	2251.75	-1.30427	Down	0	0
XM_038440868.1_dup1	2002	9238.85	1277.04	-1.63454	Down	0	0
XM_038676446.1_dup1	2556	6658.46	677.27	-2.07701	Down	0	0
NM_001003185.1_dup1	1344	11237.9	1792.9	-1.42763	Down	0	0
XM_038673112.1_dup1	1088	10553	1615	-1.48768	Down	0	0
XM_038659271.1_dup1	1652	10335	1560	-1.50755	Down	0	0
XM_038666883.1_dup1	3200	6669	683	-2.06714	Down	0	0
XM_038668500.1_dup1	3710	8203.59	1032.61	-1.76959	Down	0	0
XM_038690808.1_dup1	3135	8130	1017	-1.77856	Down	0	0
XM_038681364.1_dup1	2656	15802.6	3072.51	-1.1423	Down	0	0
XM_038430560.1_dup1	4432	5202	385.61	-2.53348	Down	0	0
XM_038444712.1_dup1	1804	3920.37	162.15	-3.37522	Down	0	0
XM_038676430.1_dup1	2478	6918.96	741.45	-2.00176	Down	0	0
XM_038428655.1_dup1	5749	6423.16	634.54	-2.11913	Down	0	0
XM_038424473.1_dup1	6542	8729.83	1165.55	-1.68457	Down	0	0
XM_038665316.1_dup1	1663	14001	2564.84	-1.22822	Down	0	0
XM_038676442.1_dup1	4309	8092.22	1015.14	-1.77449	Down	0	0
XM_038680037.1_dup1	2352	8167.55	1033.08	-1.76258	Down	0	0
XM_038681433.1_dup1	8338	3310.48	72.81	-4.28639	Down	0	0
XM_038684754.1_dup1	9420	12769.6	2224.53	-1.30077	Down	0	0
XM_038439063.1_dup1	1500	14396.4	2680.36	-1.20483	Down	0	0
XM_038439814.1_dup1	3636	10568.2	1635.19	-1.47183	Down	0	0
XM_038667855.1_dup1	4546	7034.27	773.69	-1.9642	Down	0	0
XM_038425134.1_dup1	3261	6669.54	0	-12.483	Down	0	0
XM_038690860.1_dup1	5004	7166.93	805.1	-1.93374	Down	0	0
XM_038657128.1_dup1	8133	6345.69	624.88	-2.12375	Down	0	0
XM_038686402.1_dup1	6928	5363.9	424.36	-2.43955	Down	0	0
XM_038679425.1_dup1	1958	3139.98	48.47	-4.79715	Down	0	0
XM_038679835.1_dup1	5714	10156	1532	-1.50847	Down	0	0
XM_038655175.1_dup1	5250	4096.34	196.31	-3.16276	Down	0	0
XM_038691057.1_dup1	1956	8513	1123	-1.70194	Down	0	0
XM_038439190.1_dup1	6818	4133.33	203.15	-3.12632	Down	0	0
XM_038672097.1_dup1	7047	13735.4	2504.15	-1.23514	Down	0	0
XM_038684251.1_dup1	4363	7312.9	841.4	-1.89921	Down	0	0
XM_038431695.1_dup1	8187	5398.21	433.94	-2.41654	Down	0	0
XM_038665845.1_dup1	3296	3667	130	-3.59765	Down	0	0
XM_038427575.1_dup1	2247	9143.08	1280.47	-1.61564	Down	0	0
XM_038656200.1_dup1	6130	3427.46	94.55	-3.95955	Down	0	0
XM_038423843.1_dup1	5011	3035.44	31.23	-5.38246	Down	0	0
XM_038682093.1_dup1	6521	3757.91	4479	1.47362	Up	0	0
NM_001205258.1_dup1	3936	13901.1	2557.44	-1.22205	Down	0	0
XM_038677198.1_dup1	2819	2434.12	3501.75	1.74505	Up	0	0
NM_001301862.1_dup1	1725	3539.16	113.63	-3.74062	Down	0	0
XM_038439123.1_dup1	2415	9691.89	1425.38	-1.54506	Down	0	0
XM_038669473.1_dup1	8867	7174.35	816.87	-1.9143	Down	0	0
XM_038429927.1_dup1	6373	3395.37	4212.28	1.5314	Up	0	0
XM_038690653.1_dup1	5475	4437.79	260.4	-2.87067	Down	0	0
XM_038679635.1_dup1	2100	3603.47	124.39	-3.63607	Down	0	0
XM_038426159.1_dup1	6744	5396.99	440.51	-2.39454	Down	0	0
XM_038434085.1_dup1	1841	4224	225	-3.01024	Down	0	0
XM_038671358.1_dup1	5382	1515.49	2749.57	2.07979	Up	0	0
XM_038424605.1_dup1	3063	5208.6	405.05	-2.46435	Down	0	0
XM_038686645.1_dup1	5012	17877	3734	-1.03894	Down	0	0
XM_038428621.1_dup1	3623	6485.07	0	-12.4425	Down	0	0
XM_038426825.1_dup1	1371	11194.3	1830.06	-1.39243	Down	0	0
XM_038682338.1_dup1	2244	8525.53	1145.6	-1.67531	Down	0	0
XM_038655986.1_dup1	8484	399.29	1664.32	3.2798	Up	0	0
XM_038677308.1_dup1	3355	192.8	1415.05	4.09605	Up	0	0
XM_038673384.1_dup1	8717	15317.6	2991.15	-1.13605	Down	0	0
XM_038690980.1_dup1	5105	9232	1325	-1.58028	Down	0	0
XM_038655649.1_dup1	2422	29	1300	6.70669	Up	0	0
XM_038683634.1_dup1	4283	1154.87	2415.76	2.28512	Up	0	0
XM_038661425.1_dup1	3750	5463.63	464.01	-2.33726	Down	0	0
XM_038685007.1_dup1	4091	5996.94	574.32	-2.16393	Down	0	0
XM_038428135.1_dup1	1811	16548	3361.24	-1.07922	Down	0	0
XM_038450814.1_dup1	5599	5762.27	525.62	-2.23417	Down	0	0
XM_038425907.1_dup1	5212	12189.5	2113.1	-1.30784	Down	0	0
XM_038679257.1_dup1	3761	6624.07	712.42	-1.99655	Down	0	0
XM_038677416.1_dup1	8526	8288.26	1101.39	-1.69137	Down	0	0
XM_038691800.1_dup1	8473	5459.17	467.11	-2.32648	Down	0	0
XM_038678249.1_dup1	7051	17994	3804.11	-1.02151	Down	0	0
XM_038678998.1_dup1	8525	14194.3	2683.67	-1.18266	Down	0	0
XM_038679523.1_dup1	5239	4555.94	297.01	-2.71879	Down	0	0
XM_038679244.1_dup1	4386	13784	2573	-1.2011	Down	0	0
XM_038675297.1_dup1	3767	8003	1038	-1.72636	Down	0	0
XM_038424809.1_dup1	1910	9366	1376	-1.54658	Down	0	0
XM_038661871.1_dup1	1920	13053.1	2372.77	-1.23938	Down	0	0
NM_001014769.1_dup1	3489	6466.4	687.78	-2.01257	Down	0	0
XM_038690500.1_dup1	4996	3012.07	51.64	-4.64575	Down	0	0
XM_038436862.1_dup1	2580	14280.4	2728.17	-1.16766	Down	0	0
XM_038655488.1_dup1	3932	8998.28	1292.6	-1.579	Down	0	0
XM_038442932.1_dup1	1436	6165.79	625.99	-2.0797	Down	0	0
XM_038657532.1_dup1	5072	8016.81	7166.14	1.05854	Up	0	0
XM_038436103.1_dup1	1652	1931.94	3032.69	1.87092	Up	0	0
XM_038430235.1_dup1	7258	6142.96	0	-12.3643	Down	0	0
XM_038669177.1_dup1	4602	4013.59	210.19	-3.03476	Down	0	0
XM_038436340.1_dup1	2557	9336.31	1384.1	-1.53353	Down	0	0
XM_038686509.1_dup1	3085	9522.54	1432.56	-1.51238	Down	0	0
XM_038690577.1_dup1	6322	10056.9	1572.15	-1.457	Down	0	0
XM_038427695.1_dup1	1974	5802.78	553.39	-2.17	Down	0	0
XM_038676580.1_dup1	2742	1028.45	2255.67	2.35346	Up	0	0
XM_038438089.1_dup1	4339	3727.84	165.04	-3.27708	Down	0	0
XM_038691776.1_dup1	6502	2934.44	11.33	-6.79642	Down	0	0
XM_038677311.1_dup1	3374	17058	3562.11	-1.03928	Down	0	0
XM_038663194.1_dup1	8062	3014.28	8.43	-7.26169	Down	0	0
XM_038662455.1_dup1	3871	4909.39	375.67	-2.48763	Down	0	0
XM_038675187.1_dup1	1485	443	1661	3.12705	Up	0	0
XM_038655534.1_dup1	5486	618.67	1846.61	2.79801	Up	0	0
XM_038442217.1_dup1	1725	4740.52	346.18	-2.55508	Down	0	0
XM_038654505.1_dup1	4752	6604.49	736.24	-1.94483	Down	0	0
XM_038664623.1_dup1	8964	13063.5	2409.53	-1.21835	Down	0	0
XM_038424790.1_dup1	1569	9580	1462	-1.49171	Down	0	0
XM_038446549.1_dup1	510	15079.6	2992.55	-1.11278	Down	0	0
XM_038445526.1_dup1	11879	7872.16	1035.04	-1.7067	Down	0	0
XM_038450631.1_dup1	5040	5857.36	575.41	-2.12722	Down	0	0
XM_038425225.1_dup1	2514	505.78	1717.13	2.98379	Up	0	0
XM_038655019.1_dup1	3979	7375.48	919.15	-1.78399	Down	0	0
XM_038447765.1_dup1	7588	16455.1	3405.93	-1.05204	Down	0	0
XM_038445776.1_dup1	4242	350.19	1541.04	3.35807	Up	0	0
XM_038669475.1_dup1	8778	2988.79	59.32	-4.43453	Down	0	0
XM_038674480.1_dup1	3718	3344.47	4056.94	1.49899	Up	0	0
XM_038686435.1_dup1	4105	2919.52	48.76	-4.68352	Down	0	0
XM_038442050.1_dup1	13565	9	1427	8.52922	Up	0	0
XM_038680372.1_dup1	6431	9237.88	1385	-1.5173	Down	0	0
XM_038425913.1_dup1	9237	5902.09	0	-12.3066	Down	0	0
XM_038436240.1_dup1	8253	9764.63	1523.38	-1.45992	Down	0	0
XM_038434452.1_dup1	2933	14173.7	2747.54	-1.14664	Down	0	0
NM_001287028.1_dup1	4767	4275	4684	1.35219	Up	0	0
XM_038445398.1_dup1	1957	12818.1	2364.96	-1.21793	Down	0	0
XM_038438841.1_dup1	4505	575.19	1772.09	2.84371	Up	0	0
XM_038672741.1_dup1	8191	3382.74	123.83	-3.55139	Down	0	0
XM_038684332.1_dup1	1381	4641.01	342.2	-2.54116	Down	0	0
NM_001313785.1_dup1	1816	2828.97	3655.06	1.58999	Up	0	0
XM_038669108.1_dup1	3026	5519.42	519.1	-2.19006	Down	0	0
XM_038678641.1_dup1	2573	5294.36	472.95	-2.26433	Down	0	0
XM_038663668.1_dup1	1629	8843.83	1298.96	-1.54694	Down	0	0
NM_001284474.1_dup1	4496	6101.39	644.85	-2.02173	Down	0	0
XM_038440637.1_dup1	9794	4120.79	249.09	-2.82781	Down	0	0
XM_038684728.1_dup1	3099	3153	92.12	-3.8767	Down	0	0
XM_038690655.1_dup1	1299	6909	6374	1.10409	Up	0	0
XM_038675411.1_dup1	1737	15910	3281	-1.05735	Down	0	0
XM_038680307.1_dup1	4945	6388.94	711.65	-1.94597	Down	0	0
XM_038661710.1_dup1	2713	6980.97	847.42	-1.82191	Down	0	0
XM_038674333.1_dup1	1395	2872	3671	1.57449	Up	0	0
XM_038677619.1_dup1	9361	1707.39	2777.31	1.92227	Up	0	0
XM_038423083.1_dup1	4477	6497.85	739.02	-1.91591	Down	0	0
XM_038679942.1_dup1	2911	4376.75	298.88	-2.65185	Down	0	0
XM_038682586.1_dup1	3742	4588.62	338.88	-2.53884	Down	0	0
XM_038436685.1_dup1	3846	5458.89	512.81	-2.19174	Down	0	0
XM_038673073.1_dup1	2570	4883.56	395.99	-2.40403	Down	0	0
XM_038429338.1_dup1	2890	5665.63	556.92	-2.12632	Down	0	0
XM_038673042.1_dup1	1481	5605.36	544.16	-2.14433	Down	0	0
XM_038677892.1_dup1	2078	2726.17	26.07	-5.48797	Down	0	0
XM_038682087.1_dup1	8286	9676.01	1524.36	-1.44584	Down	0	0
XM_038431971.1_dup1	2762	14.84	1272.35	7.64223	Up	0	0
NM_001197160.1_dup1	4417	9300	1428	-1.48286	Down	0	0
XM_038442788.1_dup1	4239	11113.9	1912.84	-1.3182	Down	0	0
XM_038428579.1_dup1	6478	3593.12	165.22	-3.22241	Down	0	0
XM_038688663.1_dup1	6860	6329.66	705.3	-1.94545	Down	0	0
XM_038684489.1_dup1	7547	3722.97	187.18	-3.09358	Down	0	0
XM_038655707.1_dup1	2403	3266.9	114.65	-3.61224	Down	0	0
XM_038686955.1_dup1	4764	5664.49	0	-12.2474	Down	0	0
XM_038424274.1_dup1	6277	3780.28	198.01	-3.03448	Down	0	0
XM_038426431.1_dup1	5212	10688.4	1803.51	-1.3468	Down	0	0
XM_038682725.1_dup1	3115	3196.7	105.4	-3.70226	Down	0	0
XM_038662970.1_dup1	6088	4012.85	238.86	-2.85002	Down	0	0
XM_038691845.1_dup1	2364	14	1269.52	7.72308	Up	0	0
XM_038427185.1_dup1	2294	14656.2	2932.39	-1.10099	Down	0	0
XM_038657018.1_dup1	4497	6664.35	786.12	-1.86327	Down	0	0
XM_038660294.1_dup1	7042	4312.94	4657.51	1.33126	Up	0	0
XM_038676384.1_dup1	2703	15249.3	3108.67	-1.074	Down	0	0
XM_038436538.1_dup1	4531	108.75	1202.14	4.68689	Up	0	0
XM_038444900.1_dup1	3972	5623.51	0	-12.2369	Down	0	0
XM_038673762.1_dup1	5921	6363.21	718.6	-1.92612	Down	0	0
XM_038676354.1_dup1	4371	9196.82	1411.42	-1.48362	Down	0	0
XM_038663376.1_dup1	1100	18	1224	7.30783	Up	0	0
XM_038687585.1_dup1	5447	6949.92	6356.39	1.09158	Up	0	0
XM_038687647.1_dup1	4758	7222.36	920.02	-1.75236	Down	0	0
XM_038437180.1_dup1	5060	5199.25	469.94	-2.24738	Down	0	0
XM_038673867.1_dup1	2977	7829.34	1069.69	-1.65133	Down	0	0
XM_038422861.1_dup1	1883	9370.21	1461.73	-1.46003	Down	0	0
XM_038668063.1_dup1	3621	4876.49	5015.91	1.26104	Up	0	0
XM_038659307.1_dup1	2786	7725	1047	-1.6629	Down	0	0
XM_038684029.1_dup1	5473	506.2	1655.2	2.9296	Up	0	0
NM_001003214.1_dup1	3991	13531.8	2619.81	-1.14845	Down	0	0
XM_038660155.1_dup1	3592	12164	2229	-1.22778	Down	0	0
XM_038667222.1_dup1	3245	10426.7	1749.03	-1.35528	Down	0	0
XM_038445318.1_dup1	4665	4837.37	400.75	-2.37308	Down	0	0
XM_038428412.1_dup1	4624	53.8	1140.24	5.62596	Up	0	0
XM_038676451.1_dup1	4945	4754.71	384.59	-2.40759	Down	0	0
XM_038430156.1_dup1	3060	8522.35	1249.79	-1.54919	Down	0	0
NM_001164487.1_dup1	4175	12751.1	2399.94	-1.18918	Down	0	0
NM_001375430.1_dup1	5393	725.67	1873.86	2.589	Up	0	0
XM_038436740.1_dup1	6073	8793.61	1321.67	-1.51372	Down	0	0
XM_038686436.1_dup1	5098	105.2	1178.27	4.70584	Up	0	0
XM_038424858.1_dup1	2797	5082.13	453.62	-2.26551	Down	0	0
XM_038678119.1_dup1	5788	8607.29	1276.82	-1.53263	Down	0	0
XM_038659254.1_dup1	3447	5472.96	0	-12.1977	Down	0	0
XM_038449880.1_dup1	3535	8976.49	1372.53	-1.48894	Down	0	0
XM_038685589.1_dup1	11580	5427.96	526.63	-2.14518	Down	0	0
XM_038676046.1_dup1	11522	34.35	1139.01	6.2717	Up	0	0
XM_038674335.1_dup1	1536	5209.22	481.75	-2.21434	Down	0	0
XM_038437199.1_dup1	5089	6715.18	815.28	-1.82169	Down	0	0
XM_038660418.1_dup1	3273	4283.68	300.38	-2.61362	Down	0	0
XM_038672676.1_dup1	973	4045.27	257.57	-2.75283	Down	0	0
XM_038683752.1_dup1	15380	5427.01	0	-12.1856	Down	0	0
XM_038445852.1_dup1	2028	3792.65	213.74	-2.92891	Down	0	0
XM_038655149.1_dup1	2929	4153	278	-2.68063	Down	0	0
XM_038661246.1_dup1	9034	1149.64	2252.15	2.19049	Up	0	0
XM_038423197.1_dup1	2698	15406.3	3196.25	-1.0487	Down	0	0
XM_038690466.1_dup1	3413	4812.61	405.04	-2.35031	Down	0	0
XM_038665364.1_dup1	2395	510.74	1639.08	2.9026	Up	0	0
XM_038691837.1_dup1	4819	2521.48	3346.63	1.62881	Up	0	0
XM_038670429.1_dup1	3938	10019	1658	-1.37485	Down	0	0
XM_038669454.1_dup1	6300	5738.12	600	-2.03717	Down	0	0
XM_038446050.1_dup1	4296	7052.36	901.41	-1.74748	Down	0	0
XM_038668744.1_dup1	3147	3301.94	134.25	-3.39995	Down	0	0
XM_038677111.1_dup1	5089	95.15	1152.98	4.81939	Up	0	0
XM_038671609.1_dup1	13136	3341	141	-3.34614	Down	0	0
XM_038431676.1_dup1	1561	5799.44	615	-2.01688	Down	0	0
XM_038442674.1_dup1	973	5154.61	477.37	-2.21231	Down	0	0
XM_038437072.1_dup1	7479	6791.47	842.32	-1.79091	Down	0	0
XM_038424759.1_dup1	4941	5246.91	497.44	-2.1785	Down	0	0
XM_038427723.1_dup1	3294	4214.03	292.69	-2.62738	Down	0	0
XM_038688063.1_dup1	1996	4950.75	436.51	-2.28319	Down	0	0
XM_038691881.1_dup1	5431	676.7	1801.74	2.63317	Up	0	0
XM_038681117.1_dup1	5628	7694.53	1062.78	-1.63562	Down	0	0
XM_038682922.1_dup1	6446	6349.34	742.25	-1.87626	Down	0	0
XM_038653549.1_dup1	1305	2603.64	28.18	-5.30934	Down	0	0
XM_038690498.1_dup1	5057	5097.93	469.43	-2.22056	Down	0	0
XM_038667056.1_dup1	3518	4121.07	278	-2.66949	Down	0	0
XM_038664050.1_dup1	3994	938.45	2047.27	2.34572	Up	0	0
XM_038426475.1_dup1	3343	5129.76	476.27	-2.20867	Down	0	0
XM_038439183.1_dup1	6938	13586.6	2674.64	-1.12439	Down	0	0
XM_038666187.1_dup1	1721	4835.81	416.6	-2.31665	Down	0	0
XM_038677302.1_dup1	1960	10765	1874	-1.30178	Down	0	0
XM_038431064.1_dup1	16296	5307.74	0	-12.1535	Down	0	0
XM_038428642.1_dup1	1808	3069.15	103	-3.67675	Down	0	0
XM_038661266.1_dup1	8541	3805.89	224.25	-2.86468	Down	0	0
XM_038423067.1_dup1	2286	479.69	1587.82	2.94724	Up	0	0
XM_038433669.1_dup1	2797	6420.36	764.6	-1.84951	Down	0	0
XM_038679652.1_dup1	7088	10154.7	1713.15	-1.34706	Down	0	0
XM_038443340.1_dup1	4291	1879.76	2830.94	1.8111	Up	0	0
XM_038667860.1_dup1	4485	7777.44	1093.56	-1.60989	Down	0	0
XM_038448350.1_dup1	3901	5255.29	508.22	-2.14987	Down	0	0
XM_038446040.1_dup1	14218	5251.74	0	-12.1382	Down	0	0
XM_038690588.1_dup1	2201	6549	6010	1.09646	Up	0	0
XM_038423570.1_dup1	8655	2889	79	-3.9722	Down	0	0
XM_038662442.1_dup1	8538	4198.46	298.25	-2.59489	Down	0	0
XM_038666688.1_dup1	5518	9505.99	1543.67	-1.4021	Down	0	0
NM_001002955.1_dup1	2227	9462.12	1532.09	-1.40629	Down	0	0
XM_038691705.1_dup1	11266	5329.79	526.17	-2.12011	Down	0	0
XM_038671289.1_dup1	1292	3044.27	3688.64	1.49736	Up	0	0
XM_038690749.1_dup1	7228	6082.85	693.6	-1.9122	Down	0	0
XM_038654101.1_dup1	1790	6223.64	725.83	-1.87968	Down	0	0
XM_038444704.1_dup1	7857	3785.6	224.91	-2.85273	Down	0	0
XM_038432289.1_dup1	3637	2540.03	19.45	-5.80856	Down	0	0
XM_038663864.1_dup1	9548	3886.64	4268.59	1.35561	Up	0	0
XM_038668580.1_dup1	1847	3647.24	202.57	-2.94994	Down	0	0
XM_038672412.1_dup1	5173	7601.86	1058.69	-1.6237	Down	0	0
XM_038428062.1_dup1	3547	105	1135	4.6546	Up	0	0
XM_038679109.1_dup1	1489	10021.4	1689.44	-1.3481	Down	0	0
XM_038675499.1_dup1	3888	4363.62	333.62	-2.48888	Down	0	0
XM_038679817.1_dup1	4959	5267.4	517.29	-2.12767	Down	0	0
XM_038686805.1_dup1	3766	6092.25	5705	1.12562	Up	0	0
XM_038684056.1_dup1	1677	7025.96	919	-1.71419	Down	0	0
XM_038432233.1_dup1	3216	3878.51	244.12	-2.76947	Down	0	0
XM_038679296.1_dup1	3337	2664.07	49.11	-4.5411	Down	0	0
XM_038446205.1_dup1	3601	3460.9	172.51	-3.10602	Down	0	0
XM_038436833.1_dup1	5724	6873.41	883.77	-1.73891	Down	0	0
XM_038690388.1_dup1	5737	5701.24	613.79	-1.99509	Down	0	0
XM_038440428.1_dup1	4192	5876.65	653.02	-1.94942	Down	0	0
XM_038663865.1_dup1	11611	772.04	1863.04	2.49128	Up	0	0
XM_038660403.1_dup1	3207	749.44	1841.15	2.51709	Up	0	0
NM_001003170.1_dup1	2509	11439.8	2087.63	-1.23375	Down	0	0
XM_038426066.1_dup1	1347	3042	107	-3.60897	Down	0	0
XM_038426001.1_dup1	1554	5758	5481	1.14924	Up	0	0
XM_038665673.1_dup1	4062	5425.18	556.58	-2.06464	Down	0	0
XM_038443245.1_dup1	4490	2516.28	15.14	-6.15641	Down	0	0
XM_038677726.1_dup1	4736	6975.5	914.33	-1.71114	Down	0	0
XM_038422860.1_dup1	1905	5165.62	503.18	-2.13942	Down	0	0
XM_038439505.1_dup1	4155	10445.5	1819.52	-1.30089	Down	0	0
XM_038685295.1_dup1	13815	5081.78	0	-12.0907	Down	0	0
XM_038690781.1_dup1	1411	6369.83	775.14	-1.81835	Down	0	0
XM_038675645.1_dup1	1424	5382.36	552.59	-2.06359	Down	0	0
XM_038434232.1_dup1	2237	5870.33	660.86	-1.93065	Down	0	0
XM_038680568.1_dup1	7091	10251.7	1772.01	-1.31204	Down	0	0
XM_038448076.1_dup1	6367	479.39	1552.65	2.91583	Up	0	0
XM_038678374.1_dup1	1888	5764.9	637.86	-1.95561	Down	0	0
XM_038677206.1_dup1	4954	9807.72	1652.2	-1.34916	Down	0	0
XM_038688634.1_dup1	3777	111.83	1120.02	4.54452	Up	0	0
XM_038447487.1_dup1	3440	8978.25	1432.63	-1.4274	Down	0	0
NM_001003217.2_dup1	3939	9680.44	1620.73	-1.35806	Down	0	0
XM_038656611.1_dup1	4104	9146.89	1478.1	-1.40917	Down	0	0
XM_038439683.1_dup1	2897	2081	2938	1.71793	Up	0	0
XM_038428657.1_dup1	5175	3878.84	254.41	-2.71003	Down	0	0
XM_038423792.1_dup1	2796	5464.51	574.76	-2.02869	Down	0	0
XM_038442723.1_dup1	2794	5722.66	632.18	-1.95791	Down	0	0
XM_038443748.1_dup1	6457	5481.76	579.11	-2.02236	Down	0	0
XM_038434076.1_dup1	11384	48	1059	5.6839	Up	0	0
XM_038659368.1_dup1	5211	1500.72	2477.33	1.9435	Up	0	0
XM_038447784.1_dup1	1797	4895	454	-2.21017	Down	0	0
XM_038663663.1_dup1	4953	3361.7	166.21	-3.11774	Down	0	0
XM_038431697.1_dup1	8223	8819.29	1396.09	-1.4389	Down	0	0
XM_038691159.1_dup1	2240	4356.97	346.86	-2.43053	Down	0	0
XM_038444802.1_dup1	1819	4779.06	431.7	-2.24825	Down	0	0
XM_038446422.1_dup1	3494	2457.54	19.27	-5.77434	Down	0	0
XM_038661923.1_dup1	6580	4972.34	0	-12.0593	Down	0	0
XM_038674224.1_dup1	1567	3461.69	184.19	-3.01184	Down	0	0
XM_038668824.1_dup1	5501	5076.52	4999.64	1.19836	Up	0	0
XM_038658805.1_dup1	3904	8282.62	1259.88	-1.49643	Down	0	0
XM_038682399.1_dup1	6668	11517.1	2143.23	-1.20554	Down	0	0
XM_038691542.1_dup1	2374	3989.87	280.44	-2.61021	Down	0	0
XM_038664725.1_dup1	5298	6233.73	757.03	-1.8213	Down	0	0
XM_038679078.1_dup1	3841	3526.36	197.34	-2.93905	Down	0	0
XM_038428288.1_dup1	3081	1961.46	2828.91	1.74869	Up	0	0
XM_038689835.1_dup1	7328	4138.7	309.33	-2.52159	Down	0	0
XM_038442675.1_dup1	6369	7500.63	1065.57	-1.59501	Down	0	0
XM_038446490.1_dup1	3230	9036.14	1463.01	-1.4064	Down	0	0
XM_038658597.1_dup1	2268	4543.79	389.22	-2.32487	Down	0	0
XM_038687922.1_dup1	1598	4367.71	354.36	-2.40322	Down	0	0
XM_038685850.1_dup1	6963	4848.42	451.84	-2.20326	Down	0	0
XM_038677244.1_dup1	2148	10014.1	1728.69	-1.31391	Down	0	0
XM_038677126.1_dup1	4875	38.58	1045.44	5.98048	Up	0	0
XM_038683038.1_dup1	4162	170.36	1175.06	4.00645	Up	0	0
XM_038426015.1_dup1	7826	6138.55	737.44	-1.83693	Down	0	0
XM_038670843.1_dup1	6799	2668.01	3351.03	1.54921	Up	0	0
XM_038665446.1_dup1	13843	96.71	1084.04	4.70698	Up	0	0
XM_038450276.1_dup1	1981	153	1152	4.13291	Up	0	0
XM_038428076.1_dup1	4212	26.55	1059.05	6.53829	Up	0	0
XM_038675741.1_dup1	2308	5989.02	704.56	-1.86715	Down	0	0
XM_038677216.1_dup1	4038	4294.06	342.25	-2.42885	Down	0	0
XM_038436826.1_dup1	4517	13339	2684	-1.09282	Down	0	0
XM_038677162.1_dup1	10498	4870.22	0	-12.0294	Down	0	0
XM_038660229.1_dup1	2984	5482.78	5236.7	1.15412	Up	0	0
XM_038432325.1_dup1	7769	2419.73	21.8	-5.574	Down	0	0
NM_001003163.2_dup1	3323	119	1105	4.43538	Up	0	0
XM_038666640.1_dup1	7218	4856.88	0	-12.0254	Down	0	0
XM_038663779.1_dup1	1920	1526.04	2470.78	1.91555	Up	0	0
XM_038670196.1_dup1	7131	3483.34	195.32	-2.93619	Down	0	0
XM_038669557.1_dup1	5575	3069.61	127	-3.37478	Down	0	0
XM_038424930.1_dup1	3156	5092	4980	1.18828	Up	0	0
XM_038691642.1_dup1	1956	10249.2	1805	-1.28507	Down	0	0
XM_038661060.1_dup1	3768	9251.99	1532.79	-1.37323	Down	0	0
XM_038663228.1_dup1	1731	7842.23	1162.87	-1.5332	Down	0	0
XM_038676091.1_dup1	6217	6024	5568.87	1.10703	Up	0	0
XM_038446540.1_dup1	1973	8441.32	1317.99	-1.45876	Down	0	0
XM_038673040.1_dup1	6119	9038.56	1476.42	-1.39362	Down	0	0
XM_038682366.1_dup1	10352	4962.74	483.67	-2.13867	Down	0	0
XM_038670070.1_dup1	3568	7094.06	976.66	-1.64031	Down	0	0
XM_038683986.1_dup1	3762	7601.04	1103.67	-1.56352	Down	0	0
XM_038427051.1_dup1	4314	3736.8	242.41	-2.72591	Down	0	0
XM_038661376.1_dup1	3084	3002.56	118.58	-3.44189	Down	0	0
XM_038428399.1_dup1	2639	6647	869	-1.7149	Down	0	0
XM_038678228.1_dup1	7638	3807.29	255.76	-2.67553	Down	0	0
XM_038658015.1_dup1	5514	2798.58	87.74	-3.77494	Down	0	0
NM_001374589.1_dup1	338	7202.42	1006.62	-1.61859	Down	0	0
XM_038688729.1_dup1	7157	5177.2	532.39	-2.06125	Down	0	0
XM_038687573.1_dup1	6315	5515.56	607.25	-1.96277	Down	0	0
XM_038446621.1_dup1	1624	7232.73	1014.61	-1.61324	Down	0	0
XM_038662848.1_dup1	2846	13268.6	2681.97	-1.08628	Down	0	0
XM_038677366.1_dup1	2258	4868.66	467.66	-2.15962	Down	0	0
XM_038688621.1_dup1	6682	7531.78	1093.58	-1.56356	Down	0	0
XM_038667804.1_dup1	3719	13503.3	2756.51	-1.07202	Down	0	0
XM_038435485.1_dup1	3779	4597.97	413.53	-2.25456	Down	0	0
XM_038429266.1_dup1	4481	2620.43	63.9	-4.13747	Down	0	0
XM_038687837.1_dup1	1595	7760.23	1153.07	-1.53025	Down	0	0
XM_038665725.1_dup1	2385	4603.17	415.06	-2.25086	Down	0	0
XM_038660137.1_dup1	1388	2388.03	13.27	-6.27114	Down	0	0
XM_038674132.1_dup1	3693	2503.81	46.83	-4.52018	Down	0	0
XM_038678334.1_dup1	2236	5843.08	686.62	-1.86877	Down	0	0
XM_038673121.1_dup1	4462	2247.51	3006.45	1.64011	Up	0	0
XM_038661330.1_dup1	4480	3074.2	134.06	-3.29889	Down	0	0
XM_038659907.1_dup1	2831	4818.44	461.79	-2.16289	Down	0	0
XM_038688994.1_dup1	6477	3169.47	150.14	-3.17949	Down	0	0
XM_038674971.1_dup1	2629	4567.23	410.43	-2.25574	Down	0	0
XM_038428102.1_dup1	1144	12232.9	2390.54	-1.13498	Down	0	0
XM_038431674.1_dup1	1814	5640.45	643.37	-1.91172	Down	0	0
XM_038656655.1_dup1	3175	3780.38	257.46	-2.65574	Down	0	0
XM_038687614.1_dup1	3370	434.39	1450.9	2.96026	Up	0	0
XM_038671825.1_dup1	1690	3516.53	210.31	-2.84319	Down	0	0
XM_038691019.1_dup1	3657	13472.4	2758.15	-1.06786	Down	0	0
XM_038686956.1_dup1	4753	6820.34	924.25	-1.66312	Down	0	0
XM_038448001.1_dup1	1304	3247.71	164.99	-3.0786	Down	0	0
XM_038680446.1_dup1	6483	7927.75	1204.26	-1.49839	Down	0	0
XM_038666775.1_dup1	9042	10541.3	1911.09	-1.24321	Down	0	0
XM_038687474.1_dup1	3687	4629	4639	1.22348	Up	0	0
XM_038440174.1_dup1	3479	3945.63	289.91	-2.54621	Down	0	0
XM_038676834.1_dup1	2178	12871.3	2584.28	-1.09595	Down	0	0
XM_038686788.1_dup1	3720	9029.33	1498.02	-1.37119	Down	0	0
XM_038683546.1_dup1	7745	3165.43	1.82	-9.54388	Down	0	0
XM_038653552.1_dup1	7106	6400.03	826.14	-1.73325	Down	0	0
NM_001003021.2_dup1	1144	5663.6	653.66	-1.89474	Down	0	0
XM_038681496.1_dup1	4104	3479.37	206.42	-2.8548	Down	0	0
XM_038438063.1_dup1	1793	5374.74	588.8	-1.96997	Down	0	0
NM_001048088.1_dup1	2950	4211.11	343.42	-2.39578	Down	0	0
XM_038686756.1_dup1	6915	4646.45	0	-11.9615	Down	0	0
NM_001048034.1_dup1	2458	11473.7	2182.67	-1.17379	Down	0	0
XM_038665721.1_dup1	8510	3692.14	245.63	-2.68953	Down	0	0
XM_038657837.1_dup1	2658	3976.69	299.91	-2.50859	Down	0	0
XM_038679475.1_dup1	6709	3322.44	181.26	-2.97574	Down	0	0
XM_038438179.1_dup1	3131	2356.36	28.81	-5.13347	Down	0	0
XM_038438856.1_dup1	4350	8597.45	1389.17	-1.40931	Down	0	0
XM_038428448.1_dup1	1856	14190.9	2989.88	-1.02643	Down	0	0
NM_001006651.2_dup1	12409	9377.65	1599.99	-1.33079	Down	0	0
XM_038425068.1_dup1	1746	4229	350	-2.37452	Down	0	0
XM_038656011.1_dup1	7707	150.94	1105.5	4.09302	Up	0	0
XM_038687985.1_dup1	1739	5265	570	-1.98703	Down	0	0
XM_038659469.1_dup1	2967	4714.11	451.22	-2.16471	Down	0	0
XM_038425000.1_dup1	4774	3950.58	297.53	-2.51059	Down	0	0
XM_038680872.1_dup1	2171	4825	475	-2.12416	Down	0	0
XM_038687563.1_dup1	8671	6952.53	969.78	-1.62144	Down	0	0
XM_038661979.1_dup1	5156	4136.04	333.99	-2.41	Down	0	0
XM_038670581.1_dup1	2149	76	1014	4.95829	Up	0	0
XM_038668542.1_dup1	1989	11844	2301.49	-1.14314	Down	0	0
XM_038434582.1_dup1	1236	4515.31	4538.07	1.22763	Up	0	0
XM_038672057.1_dup1	5207	7037.45	991.98	-1.6063	Down	0	0
XM_038685301.1_dup1	13646	4569.54	0	-11.9375	Down	0	0
XM_038657569.1_dup1	3713	9978.34	1772.98	-1.27225	Down	0	0
XM_038431746.1_dup1	6574	2721.66	88.72	-3.71871	Down	0	0
XM_038428859.1_dup1	2429	2374.32	36.54	-4.80152	Down	0	0
XM_038438181.1_dup1	3064	3127.63	153.07	-3.13243	Down	0	0
XM_038656813.1_dup1	10729	4539.32	0	-11.9279	Down	0	0
XM_038441523.1_dup1	2801	4915	499	-2.07971	Down	0	0
XM_038670881.1_dup1	4864	4873.97	490.26	-2.09311	Down	0	0
XM_038666217.1_dup1	2418	5102.25	540.62	-2.01808	Down	0	0
XM_038429154.1_dup1	4842	9715.5	1707.31	-1.28819	Down	0	0
XM_038682591.1_dup1	7495	4721	458.92	-2.14241	Down	0	0
XM_038655465.1_dup1	4938	12191.5	2414.84	-1.1155	Down	0	0
XM_038446122.1_dup1	6722	3803.94	275.43	-2.56737	Down	0	0
XM_038658236.1_dup1	8082	621.22	1612.35	2.59636	Up	0	0
XM_038678073.1_dup1	4727	6204.8	796.73	-1.74085	Down	0	0
XM_038653800.1_dup1	1222	1201.34	2136.25	2.05081	Up	0	0
XM_038665708.1_dup1	2320	3997	313	-2.45431	Down	0	0
XM_038679650.1_dup1	7287	338.73	1315.03	3.17726	Up	0	0
XM_038686755.1_dup1	7008	4497.57	0	-11.9146	Down	0	0
XM_038429322.1_dup1	3763	2279.82	18.79	-5.70244	Down	0	0
XM_038439598.1_dup1	2221	13164	2707	-1.06146	Down	0	0
XM_038446914.1_dup1	4649	2441.99	50.36	-4.37926	Down	0	0
XM_038672049.1_dup1	1818	6312	5648	1.06001	Up	0	0
XM_038437025.1_dup1	2390	6883.02	965.64	-1.61311	Down	0	0
XM_038431109.1_dup1	3702	3699.43	258.58	-2.61825	Down	0	0
XM_038448567.1_dup1	9637	4468.31	0	-11.9051	Down	0	0
XM_038675713.1_dup1	2540	2959.68	3459.71	1.44558	Up	0	0
XM_038448186.1_dup1	8898	4456.56	0	-11.9013	Down	0	0
XM_038683760.1_dup1	6485	4284.44	374	-2.29762	Down	0	0
XM_038440838.1_dup1	4767	2848.29	113.84	-3.42464	Down	0	0
XM_038655102.1_dup1	5091	5229.92	576.52	-1.96097	Down	0	0
NM_001122673.1_dup1	3821	8288.23	1332.43	-1.41663	Down	0	0
XM_038678989.1_dup1	4054	6208.96	805.21	-1.72654	Down	0	0
XM_038439811.1_dup1	3639	4428.92	0	-11.8924	Down	0	0
XM_038442881.1_dup1	16588	783.53	1753.26	2.38235	Up	0	0
XM_038666476.1_dup1	2739	4349.9	389.68	-2.26025	Down	0	0
XM_038451258.1_dup1	8310	13223.5	2738.53	-1.05126	Down	0	0
XM_038686003.1_dup1	1389	3046.39	147.28	-3.1501	Down	0	0
XM_038438280.1_dup1	3530	28.08	974.38	6.33724	Up	0	0
XM_038431852.1_dup1	7775	2807.81	109.36	-3.46192	Down	0	0
XM_038436095.1_dup1	6085	6443.75	864.7	-1.67726	Down	0	0
XM_038439894.1_dup1	4383	5063.06	543.03	-2.00053	Down	0	0
XM_038446538.1_dup1	4217	3129.35	162.1	-3.05054	Down	0	0
XM_038655424.1_dup1	4379	3708	265.86	-2.58153	Down	0	0
XM_038659500.1_dup1	5148	2641.75	85.42	-3.7304	Down	0	0
XM_038685912.1_dup1	4418	3094.86	3537.44	1.4132	Up	0	0
XM_038690012.1_dup1	4757	10003.2	1810	-1.24602	Down	0	0
XM_038685202.1_dup1	2991	73	981	4.96866	Up	0	0
XM_038443564.1_dup1	3745	5314.74	4998.95	1.132	Up	0	0
XM_038660082.1_dup1	2857	4011	325	-2.40508	Down	0	0
XM_038426274.1_dup1	1433	9403.32	1643.99	-1.2956	Down	0	0
XM_038439302.1_dup1	4230	4076.49	338.95	-2.36781	Down	0	0
XM_038660781.1_dup1	9534	3577.83	243.43	-2.65713	Down	0	0
XM_038688780.1_dup1	6213	1106.43	2029.33	2.09546	Up	0	0
XM_038433069.1_dup1	5043	7786.29	1214.32	-1.46042	Down	0	0
XM_038446541.1_dup1	1509	6231.65	822	-1.70203	Down	0	0
XM_038426179.1_dup1	2210	11192	2157	-1.155	Down	0	0
XM_038656843.1_dup1	1981	2630	3199	1.50293	Up	0	0
XM_038437134.1_dup1	3512	909.83	1852.45	2.24614	Up	0	0
XM_038424336.1_dup1	3696	113.83	1018.62	4.38203	Up	0	0
XM_038433240.1_dup1	2685	5463	643	-1.86643	Down	0	0
XM_038450084.1_dup1	4378	2864.52	124.12	-3.30811	Down	0	0
XM_038666212.1_dup1	2982	2209.68	18.86	-5.65199	Down	0	0
XM_038681145.1_dup1	2292	7420.56	1124.45	-1.50194	Down	0	0
XM_038677521.1_dup1	1331	2995.68	145.93	-3.13916	Down	0	0
XM_038658116.1_dup1	3986	4290.85	0	-11.8467	Down	0	0
XM_038423103.1_dup1	3057	3332.46	204.88	-2.80336	Down	0	0
XM_038424064.1_dup1	4646	7294.29	1094.66	-1.51591	Down	0	0
XM_038423157.1_dup1	4530	6606.58	920.88	-1.62245	Down	0	0
XM_038658616.1_dup1	2338	17.4	980.42	7.03661	Up	0	0
XM_038678667.1_dup1	2797	3360.9	211.57	-2.76927	Down	0	0
XM_038659187.1_dup1	8475	5269.56	605.43	-1.90128	Down	0	0
XM_038422988.1_dup1	2751	9	1068.64	8.11201	Up	0	0
XM_038437139.1_dup1	6331	4156.82	365.41	-2.28752	Down	0	0
XM_038683771.1_dup1	5603	3819.23	298.54	-2.45691	Down	0	0
XM_038432235.1_dup1	3208	61.17	947.26	5.17324	Up	0	0
XM_038439772.1_dup1	3660	6062.77	793.45	-1.71339	Down	0	0
XM_038685351.1_dup1	1782	3049.37	159.06	-3.0405	Down	0	0
XM_038438223.1_dup1	3012	8438.69	1403.74	-1.36737	Down	0	0
XM_038671781.1_dup1	4241	1848.58	2600.74	1.71288	Up	0	0
XM_038681946.1_dup1	4101	8967.92	1548.08	-1.31392	Down	0	0
XM_038426138.1_dup1	6994	5600.12	684.25	-1.81249	Down	0	0
XM_038438283.1_dup1	3929	52.55	938.53	5.37901	Up	0	0
XM_038664483.1_dup1	2303	305.52	1234.07	3.23446	Up	0	0
XM_038682445.1_dup1	6700	7521.43	1162.38	-1.47355	Down	0	0
XM_038685038.1_dup1	4856	10657.3	2025.15	-1.17537	Down	0	0
XM_038684591.1_dup1	1615	7267.14	1096.88	-1.50761	Down	0	0
XM_038659839.1_dup1	3690	9429	1678	-1.26999	Down	0	0
XM_038676642.1_dup1	5295	4215.51	0	-11.8211	Down	0	0
XM_038686844.1_dup1	4222	3756.78	288.73	-2.48133	Down	0	0
XM_038658743.1_dup1	3513	12231.4	2486.05	-1.07828	Down	0	0
XM_038438679.1_dup1	12145	7068.69	1047.04	-1.53475	Down	0	0
XM_038685004.1_dup1	2357	3605.93	261.11	-2.56727	Down	0	0
XM_038656297.1_dup1	1276	617.19	1554.34	2.55289	Up	0	0
NM_001033511.1_dup1	1806	3827.17	304.41	-2.43182	Down	0	0
XM_038444104.1_dup1	3550	165.57	1061.85	3.90144	Up	0	0
XM_038687805.1_dup1	5772	2162.64	14.9	-5.96097	Down	0	0
XM_038675281.1_dup1	2081	3712.98	282.84	-2.49415	Down	0	0
XM_038429728.1_dup1	9270	4277.02	396.03	-2.21255	Down	0	0
XM_038686723.1_dup1	2163	808.27	1731.26	2.31928	Up	0	0
XM_038436894.1_dup1	8565	3090.45	170.77	-2.95732	Down	0	0
XM_038684465.1_dup1	1488	5539	678	-1.8099	Down	0	0
XM_038668445.1_dup1	4263	7734.55	1228	-1.43464	Down	0	0
XM_038428601.1_dup1	3002	2276.51	43.72	-4.48201	Down	0	0
XM_038668585.1_dup1	4323	4145.82	0	-11.7971	Down	0	0
XM_038679447.1_dup1	6430	5977.38	783.71	-1.71075	Down	0	0
XM_038688061.1_dup1	4331	11616.6	2318.19	-1.10475	Down	0	0
XM_038440709.1_dup1	6524	9727.49	1774.43	-1.23434	Down	0	0
XM_038438512.1_dup1	6157	9.13	1042.34	8.05537	Up	0	0
XM_038690993.1_dup1	2117	8242	1365	-1.37372	Down	0	0
XM_038686094.1_dup1	1573	13144	2774.7	-1.02363	Down	0	0
XM_038432110.1_dup1	8013	4136.81	0	-11.7939	Down	0	0
XM_038435152.1_dup1	5387	2582.38	90.07	-3.62114	Down	0	0
XM_038670856.1_dup1	2170	8003.59	1302.09	-1.39945	Down	0	0
XM_038428012.1_dup1	1063	4778	508	-2.01313	Down	0	0
XM_038684240.1_dup1	12790	187.41	1079.09	3.74592	Up	0	0
XM_038666638.1_dup1	7832	4258.03	397.05	-2.20242	Down	0	0
XM_038684172.1_dup1	8255	4364.92	419.64	-2.15836	Down	0	0
XM_038436734.1_dup1	16034	6637.65	950.66	-1.5833	Down	0	0
XM_038669016.1_dup1	4729	4907.45	538.34	-1.96801	Down	0	0
XM_038691078.1_dup1	1655	1793.25	2532.68	1.71846	Up	0	0
NM_001048083.1_dup1	1524	9814	1806	-1.22167	Down	0	0
XM_038684105.1_dup1	19472	888.43	1790.99	2.2318	Up	0	0
XM_038675838.1_dup1	3026	8804	1525	-1.30898	Down	0	0
XM_038671692.1_dup1	4685	10736.1	2070.76	-1.15387	Down	0	0
XM_038653547.1_dup1	2125	0	2404.71	13.452	Up	0	0
XM_038670539.1_dup1	3952	4842.43	526.71	-1.98028	Down	0	0
XM_038672831.1_dup1	5928	10025.3	1870.72	-1.2016	Down	0	0
XM_038671647.1_dup1	5552	2577.48	93.05	-3.57144	Down	0	0
XM_038690385.1_dup1	6792	5242.4	618.9	-1.86208	Down	0	0
XM_038678345.1_dup1	2714	10827.5	2105.18	-1.14232	Down	0	0
XM_038680274.1_dup1	3771	2714.38	115.3	-3.33679	Down	0	0
XM_038437644.1_dup1	2797	3128.55	184.87	-2.86054	Down	0	0
XM_038655153.1_dup1	8940	3643.54	279.79	-2.48255	Down	0	0
XM_038676277.1_dup1	3822	2257.42	46.38	-4.38466	Down	0	0
XM_038680256.1_dup1	7257	2485.57	80.46	-3.72879	Down	0	0
XM_038442757.1_dup1	5757	3406.23	235.27	-2.63541	Down	0	0
XM_038430532.1_dup1	9068	4249.33	402.5	-2.1798	Down	0	0
XM_038443732.1_dup1	6383	9687.48	1781.62	-1.22256	Down	0	0
XM_038448745.1_dup1	6094	5331.86	643.06	-1.83124	Down	0	0
XM_038430695.1_dup1	7287	3027.75	168.42	-2.94774	Down	0	0
XM_038677744.1_dup1	5340	11558.5	2323.75	-1.09405	Down	0	0
XM_038663640.1_dup1	5451	6143.13	838.08	-1.65344	Down	0	0
XM_038661477.1_dup1	5448	10440	1998	-1.16512	Down	0	0
XM_038685321.1_dup1	1181	11609	2340	-1.09029	Down	0	0
XM_038684060.1_dup1	2139	3874.78	327.2	-2.3455	Down	0	0
XM_038683034.1_dup1	3867	9357.66	1691.16	-1.24776	Down	0	0
XM_038676575.1_dup1	4391	4607.96	4448.13	1.16944	Up	0	0
XM_038446604.1_dup1	417	10819.6	2109.53	-1.13828	Down	0	0
XM_038671693.1_dup1	4574	2701.37	115.19	-3.33123	Down	0	0
XM_038441640.1_dup1	3858	3215.86	202.52	-2.7687	Down	0	0
XM_038691170.1_dup1	2774	7529.72	1194.53	-1.43578	Down	0	0
XM_038659681.1_dup1	5980	4008.35	0	-11.7484	Down	0	0
XM_038423028.1_dup1	1752	5454.34	674.85	-1.79439	Down	0	0
XM_038670041.1_dup1	6646	3441.41	244.94	-2.59213	Down	0	0
XM_038433238.1_dup1	3060	4340.04	425.67	-2.12953	Down	0	0
XM_038653785.1_dup1	701	961.61	1836.29	2.15364	Up	0	0
NM_001014379.1_dup1	1517	8797.51	1539.93	-1.29386	Down	0	0
XM_038426733.1_dup1	3583	11045.1	2182.17	-1.1192	Down	0	0
XM_038681927.1_dup1	2358	3163.23	3486.02	1.36055	Up	0	0
XM_038661993.1_dup1	5907	4224.79	402.63	-2.17098	Down	0	0
XM_038444854.1_dup1	6711	3980.45	0	-11.7383	Down	0	0
XM_038667217.1_dup1	4270	354.45	1250.06	3.03871	Up	0	0
XM_038681553.1_dup1	5332	3122	3457	1.36742	Up	0	0
XM_038677449.1_dup1	3571	10265	1957	-1.17065	Down	0	0
XM_038685291.1_dup1	3500	5562.16	704.44	-1.76072	Down	0	0
XM_038446944.1_dup1	9333	2178.3	38.33	-4.60821	Down	0	0
XM_038678940.1_dup1	2703	2157.09	35.11	-4.72069	Down	0	0
NM_001202488.1_dup1	1982	4393.66	439.91	-2.09977	Down	0	0
XM_038436875.1_dup1	4214	6159.96	850.49	-1.63618	Down	0	0
XM_038675546.1_dup1	5757	5480.71	4982.3	1.08282	Up	0	0
XM_038449780.1_dup1	6343	5038.8	584.28	-1.88798	Down	0	0
XM_038442386.1_dup1	3224	2590.66	101.61	-3.45183	Down	0	0
XM_038658757.1_dup1	2336	6393.62	910.36	-1.59175	Down	0	0
XM_038683065.1_dup1	2664	8204.81	1385.25	-1.34595	Down	0	0
XM_038448749.1_dup1	4681	2651.89	111.54	-3.35102	Down	0	0
XM_038424133.1_dup1	3760	4260.69	413.38	-2.14517	Down	0	0
XM_038436017.1_dup1	1318	2804.21	136.2	-3.14342	Down	0	0
XM_038661324.1_dup1	4713	3945.43	0	-11.7256	Down	0	0
XM_038427598.1_dup1	2334	4547.04	475.86	-2.03595	Down	0	0
XM_038432537.1_dup1	6841	11025.8	2185.56	-1.11444	Down	0	0
XM_038672787.1_dup1	3250	2400.15	2942.09	1.51409	Up	0	0
XM_038680192.1_dup1	3875	10.89	970.44	7.69793	Up	0	0
XM_038442819.1_dup1	2486	2339.2	64.58	-3.95841	Down	0	0
XM_038442323.1_dup1	3132	5671.44	735.46	-1.72662	Down	0	0
XM_038444295.1_dup1	4557	4764.68	524.95	-1.96176	Down	0	0
XM_038679202.1_dup1	6063	6142.23	850.94	-1.63126	Down	0	0
XM_038670852.1_dup1	2962	2363.22	68.76	-3.88267	Down	0	0
XM_038666802.1_dup1	7863	3643.8	290.35	-2.42921	Down	0	0
XM_038662630.1_dup1	7031	2909.12	3294.5	1.39985	Up	0	0
XM_038447050.1_dup1	4514	6395	916	-1.58315	Down	0	0
XM_038424371.1_dup1	1899	28	886	6.20418	Up	0	0
NM_001286859.1_dup1	1869	3773.36	316.95	-2.35315	Down	0	0
XM_038430667.1_dup1	5430	4278.04	4203.26	1.19493	Up	0	0
XM_038657043.1_dup1	2221	4280.15	421.84	-2.12252	Down	0	0
XM_038682681.1_dup1	2276	2777.69	134.9	-3.14355	Down	0	0
XM_038438459.1_dup1	3840	2128.46	34.82	-4.71338	Down	0	0
XM_038432720.1_dup1	6067	4597.31	491.47	-2.00524	Down	0	0
XM_038668274.1_dup1	4769	7565.25	1221.94	-1.40984	Down	0	0
XM_038680306.1_dup1	5166	6460.83	935.47	-1.56758	Down	0	0
XM_038686148.1_dup1	6406	6266.6	886.66	-1.60086	Down	0	0
XM_038657617.1_dup1	4899	3971.45	358.28	-2.25013	Down	0	0
XM_038687417.1_dup1	6006	4189.07	4140.72	1.20362	Up	0	0
XM_038681641.1_dup1	4503	24.66	885.61	6.3868	Up	0	0
XM_038446124.1_dup1	6671	2918.51	160.25	-2.96646	Down	0	0
XM_038685627.1_dup1	6257	4115.41	390.68	-2.17661	Down	0	0
XM_038681671.1_dup1	1825	40	873.47	5.66906	Up	0	0
XM_038689211.1_dup1	2191	1587.99	2321.15	1.76801	Up	0	0
XM_038678443.1_dup1	4464	5015.93	589.82	-1.8678	Down	0	0
XM_038440269.1_dup1	3282	4001.93	367.73	-2.22361	Down	0	0
NM_001374580.1_dup1	531	8195.38	1398.52	-1.33054	Down	0	0
XM_038672798.1_dup1	2659	5302.92	657.45	-1.79146	Down	0	0
XM_038668550.1_dup1	2036	6293	899	-1.58698	Down	0	0
XM_038691225.1_dup1	5243	10786.4	2133.99	-1.11721	Down	0	0
XM_038670502.1_dup1	5195	3843.62	0	-11.6879	Down	0	0
XM_038662566.1_dup1	4228	10129.1	1944.17	-1.16091	Down	0	0
XM_038428672.1_dup1	5247	9375.37	1728.71	-1.21881	Down	0	0
XM_038667783.1_dup1	1760	3487.51	266.69	-2.48859	Down	0	0
XM_038676886.1_dup1	3490	6348	915	-1.57409	Down	0	0
XM_038672379.1_dup1	4257	2077.83	30.87	-4.85236	Down	0	0
XM_038444859.1_dup1	6702	3222.64	218.2	-2.66415	Down	0	0
XM_038678220.1_dup1	7880	2761.63	137.74	-3.10513	Down	0	0
XM_038666834.1_dup1	7291	10359	2017.11	-1.14015	Down	0	0
XM_038424468.1_dup1	2814	7876.85	1320.53	-1.35613	Down	0	0
XM_038675987.1_dup1	2483	6857.59	1051.06	-1.48549	Down	0	0
XM_038442815.1_dup1	4407	6238.58	893.14	-1.58389	Down	0	0
XM_038445941.1_dup1	4950	2505.98	2982.63	1.47158	Up	0	0
XM_038663532.1_dup1	8827	83.25	898.58	4.6525	Up	0	0
XM_038671648.1_dup1	2692	2903.9	163.35	-2.93158	Down	0	0
XM_038671611.1_dup1	6424	2454.09	90.13	-3.54667	Down	0	0
XM_038440855.1_dup1	4182	9545.42	1787.52	-1.19648	Down	0	0
XM_038426473.1_dup1	3477	2975.58	176.16	-2.85784	Down	0	0
XM_038446649.1_dup1	4491	1034.64	1857.91	2.06492	Up	0	0
XM_038660027.1_dup1	5669	3776.46	0	-11.6624	Down	0	0
XM_038675475.1_dup1	1614	4369	454	-2.04617	Down	0	0
XM_038658592.1_dup1	2380	7661.58	1267.47	-1.37532	Down	0	0
XM_038660339.1_dup1	5539	3106.17	200.7	-2.73165	Down	0	0
XM_038659459.1_dup1	2275	10117.8	1956.9	-1.14988	Down	0	0
XM_038672079.1_dup1	5563	11.01	931.23	7.62262	Up	0	0
XM_038426457.1_dup1	3325	1975.44	2591.89	1.6122	Up	0	0
XM_038686690.1_dup1	3112	6705.63	1017.08	-1.50057	Down	0	0
XM_038673202.1_dup1	3740	4161.35	410.76	-2.12031	Down	0	0
XM_038667271.1_dup1	3441	3234.14	225.12	-2.62424	Down	0	0
XM_038674610.1_dup1	2916	6213.68	892.34	-1.57941	Down	0	0
XM_038675739.1_dup1	4663	893.46	1729.68	2.1734	Up	0	0
XM_038428957.1_dup1	3060	9410	1756	-1.20153	Down	0	0
XM_038670747.1_dup1	1757	4381.73	459.4	-2.03331	Down	0	0
XM_038425056.1_dup1	1373	2713.23	134.11	-3.11815	Down	0	0
XM_038430501.1_dup1	4571	5228.9	652.85	-1.78131	Down	0	0
XM_038444501.1_dup1	4133	8761	1574	-1.25629	Down	0	0
XM_038667107.1_dup1	3729	4051.8	389.1	-2.15998	Down	0	0
XM_038654180.1_dup1	2555	2186.44	2740.63	1.5463	Up	0	0
XM_038666865.1_dup1	4757	2939.16	173.46	-2.86236	Down	0	0
XM_038661958.1_dup1	3684	6762.59	1035.72	-1.48657	Down	0	0
XM_038688009.1_dup1	6697	3475.06	273.22	-2.44853	Down	0	0
XM_038665984.1_dup1	2464	8553.27	1518.99	-1.27299	Down	0	0
XM_038672105.1_dup1	2182	2923.04	171.17	-2.8736	Down	0	0
XM_038689891.1_dup1	840	8274	1442	-1.30014	Down	0	0
XM_038428478.1_dup1	4960	4531	495.04	-1.97384	Down	0	0
XM_038654155.1_dup1	2113	3320.54	244.39	-2.54379	Down	0	0
XM_038672075.1_dup1	5945	11	921.58	7.60891	Up	0	0
XM_038663293.1_dup1	2621	5198.12	648.97	-1.78139	Down	0	0
XM_038445343.1_dup1	3715	6550.73	983.83	-1.5148	Down	0	0
XM_038664294.1_dup1	1156	3630	305	-2.35272	Down	0	0
XM_038663440.1_dup1	2493	547.67	1403.09	2.5776	Up	0	0
XM_038442892.1_dup1	3377	3815.21	342.71	-2.25633	Down	0	0
XM_038690395.1_dup1	4498	8	965	8.13476	Up	0	0
XM_038437177.1_dup1	2492	8596.27	1535.13	-1.26498	Down	0	0
NM_001003276.3_dup1	1012	9636.8	1831.03	-1.17553	Down	0	0
XM_038433433.1_dup1	6103	8277.53	1448.3	-1.29447	Down	0	0
NM_001286967.1_dup1	3405	4774	553	-1.88948	Down	0	0
XM_038443261.1_dup1	1307	3180.38	220.27	-2.63148	Down	0	0
XM_038691238.1_dup1	6900	7817.93	1323.31	-1.34226	Down	0	0
XM_038435111.1_dup1	4144	3153.68	0	-10.7065	Down	0	0
XM_038682428.1_dup1	5698	5795.93	797.7	-1.64075	Down	0	0
XM_038654428.1_dup1	4325	7119.94	1137.38	-1.42578	Down	0	0
XM_038668832.1_dup1	2719	5921.23	829.55	-1.61512	Down	0	0
XM_038662127.1_dup1	2298	4597.69	514.77	-1.93854	Down	0	0
XM_038665533.1_dup1	4516	3512.41	285.25	-2.40179	Down	0	0
XM_038672646.1_dup1	6202	10742.5	2158.41	-1.09492	Down	0	0
XM_038675246.1_dup1	2713	3939	3917	1.21229	Up	0	0
XM_038443569.1_dup1	7560	6716.61	1033.13	-1.48034	Down	0	0
XM_038672018.1_dup1	1748	4272.7	444.23	-2.0454	Down	0	0
XM_038656763.1_dup1	2444	3383.18	260.78	-2.4771	Down	0	0
XM_038679522.1_dup1	5476	2709.25	139.01	-3.06426	Down	0	0
XM_038691310.1_dup1	4446	4726.53	545.81	-1.89394	Down	0	0
XM_038664341.1_dup1	2158	2344.57	81.07	-3.63364	Down	0	0
XM_038660033.1_dup1	5240	317.61	1153.88	3.08154	Up	0	0
XM_038682925.1_dup1	6294	0	2127.5	13.2753	Up	0	0
XM_038436931.1_dup1	1094	9845.6	1901.47	-1.15199	Down	0	0
XM_038678564.1_dup1	6251	781.17	1608.25	2.26215	Up	0	0
XM_038691328.1_dup1	2390	8608	1550	-1.25304	Down	0	0
XM_038436498.1_dup1	7149	3247.33	236.95	-2.55623	Down	0	0
XM_038690380.1_dup1	4844	3738.65	334.34	-2.26276	Down	0	0
XM_038656573.1_dup1	3298	6617.19	1013.5	-1.4865	Down	0	0
XM_038658505.1_dup1	3495	8636.18	1561.12	-1.24744	Down	0	0
XM_038447890.1_dup1	4154	1938.18	17.99	-5.53099	Down	0	0
XM_038446770.1_dup1	5519	10434.3	2078.5	-1.10735	Down	0	0
XM_038664021.1_dup1	1838	3802.13	348.51	-2.22716	Down	0	0
XM_038673323.1_dup1	10174	6873.6	1082.11	-1.44685	Down	0	0
XM_038435054.1_dup1	5085	6934.64	1098.42	-1.43802	Down	0	0
XM_038691009.1_dup1	3136	3611.95	310.07	-2.32174	Down	0	0
XM_038429029.1_dup1	6028	3677.68	3730.41	1.24091	Up	0	0
XM_038668526.1_dup1	2901	3903.48	370.37	-2.17735	Down	0	0
XM_038442992.1_dup1	3717	5914.71	837.21	-1.60027	Down	0	0
XM_038426910.1_dup1	2453	2208.96	63.43	-3.90169	Down	0	0
XM_038450092.1_dup1	14242	8395.83	1496.78	-1.26744	Down	0	0
XM_038659192.1_dup1	8451	7359.99	1213.53	-1.38012	Down	0	0
XM_038676127.1_dup1	6402	2222.91	65.79	-3.85807	Down	0	0
XM_038444970.1_dup1	4377	9869.03	1917.16	-1.14357	Down	0	0
XM_038686721.1_dup1	1847	246.32	1064.06	3.33135	Up	0	0
XM_038673332.1_dup1	3925	3849.33	361.19	-2.19341	Down	0	0
XM_038678999.1_dup1	8585	5916.69	841.33	-1.59368	Down	0	0
XM_038680500.1_dup1	4603	8848.43	1628.49	-1.22152	Down	0	0
XM_038653975.1_dup1	1228	5813.8	816.03	-1.61242	Down	0	0
XM_038672014.1_dup1	3074	3404.03	271.82	-2.42615	Down	0	0
XM_038684036.1_dup1	5687	3234.11	239.78	-2.53321	Down	0	0
XM_038449692.1_dup1	5623	8632	1570	-1.23856	Down	0	0
XM_038443924.1_dup1	7973	3883.32	370.53	-2.16926	Down	0	0
XM_038430181.1_dup1	2827	1936.82	23.62	-5.13717	Down	0	0
XM_038677050.1_dup1	2880	3880	370	-2.17009	Down	0	0
XM_038446933.1_dup1	3337	2349.16	87.3	-3.52965	Down	0	0
XM_038685350.1_dup1	2915	3058.69	207.95	-2.65823	Down	0	0
XM_038659672.1_dup1	4498	3714.42	336.44	-2.24434	Down	0	0
XM_038680515.1_dup1	4244	5879	836.03	-1.59357	Down	0	0
XM_038432185.1_dup1	4417	2127.67	54.69	-4.06148	Down	0	0
XM_038431848.1_dup1	1918	3639.68	321.68	-2.27974	Down	0	0
XM_038668781.1_dup1	7325	2800.3	162.39	-2.88768	Down	0	0
XM_038445542.1_dup1	4595	7527.97	1268.77	-1.34846	Down	0	0
XM_038671209.1_dup1	7608	3222.63	239.8	-2.52796	Down	0	0
XM_038437422.1_dup1	3314	5746.82	804.49	-1.61625	Down	0	0
XM_038659114.1_dup1	5024	3098.48	216.84	-2.61649	Down	0	0
XM_038681926.1_dup1	2068	8002.73	1400.28	-1.29441	Down	0	0
XM_038448241.1_dup1	5117	4941.66	610.31	-1.79701	Down	0	0
XM_038665230.1_dup1	4258	9534.45	1834.02	-1.15777	Down	0	0
XM_038450309.1_dup1	7554	1924.11	2500.76	1.59855	Up	0	0
XM_038653443.1_dup1	12467	1947.86	28.21	-4.88917	Down	0	0
NM_001011726.1_dup1	1691	7901.31	1373.29	-1.30408	Down	0	0
XM_038688194.1_dup1	4032	2522.15	116.94	-3.21044	Down	0	0
XM_038436480.1_dup1	2438	2686.09	3040.25	1.39905	Up	0	0
XM_038676483.1_dup1	2872	543.21	1364.3	2.54895	Up	0	0
XM_038686192.1_dup1	8937	2824.2	168.37	-2.84776	Down	0	0
XM_038677337.1_dup1	3802	2528.33	118.51	-3.19473	Down	0	0
XM_038447058.1_dup1	2122	7777.88	1342.42	-1.31417	Down	0	0
XM_038437079.1_dup1	3237	2615.86	133.31	-3.07406	Down	0	0
XM_038666752.1_dup1	2445	7965	1394	-1.29407	Down	0	0
XM_038429368.1_dup1	3184	9157.77	1730.06	-1.1838	Down	0	0
XM_038450700.1_dup1	6733	2265.07	77.66	-3.64587	Down	0	0
XM_038677176.1_dup1	3689	3489.55	0	-11.5485	Down	0	0
XM_038673318.1_dup1	2187	3257.92	249.82	-2.48462	Down	0	0
XM_038446913.1_dup1	4688	3653.86	328.7	-2.25421	Down	0	0
XM_038665448.1_dup1	6815	2221.63	71.42	-3.73878	Down	0	0
XM_038660755.1_dup1	4421	10680.1	2176.98	-1.07415	Down	0	0
XM_038663644.1_dup1	5343	3497.01	297.31	-2.33571	Down	0	0
XM_038681232.1_dup1	3851	5708.22	800.94	-1.6129	Down	0	0
XM_038663744.1_dup1	7212	4511.8	515.66	-1.90884	Down	0	0
XM_038675716.1_dup1	3584	8984.96	1684	-1.19525	Down	0	0
XM_038675388.1_dup1	1886	10937.2	2255.01	-1.05767	Down	0	0
XM_038691245.1_dup1	6180	4939	615	-1.78519	Down	0	0
XM_038682026.1_dup1	2720	3232.42	245.99	-2.49557	Down	0	0
XM_038429019.1_dup1	3911	6535.77	1013.45	-1.46871	Down	0	0
XM_038439354.1_dup1	4128	3996.74	402.25	-2.09229	Down	0	0
XM_038662146.1_dup1	4228	4667.73	552.39	-1.85859	Down	0	0
XM_038672675.1_dup1	831	2666.75	143.74	-2.99318	Down	0	0
XM_038665268.1_dup1	1512	5258.78	692.36	-1.70476	Down	0	0
XM_038660025.1_dup1	2297	5376.15	721.02	-1.67809	Down	0	0
XM_038662198.1_dup1	3230	1051.48	1810.05	2.00398	Up	0	0
XM_038662584.1_dup1	3693	6043	888	-1.54626	Down	0	0
XM_038669494.1_dup1	7130	10925.4	2254.95	-1.05614	Down	0	0
XM_038680686.1_dup1	10733	8694.75	1604.8	-1.21738	Down	0	0
XM_038449612.1_dup1	4485	5888	5075	1.006	Up	0	0
XM_038444895.1_dup1	5881	2671.73	145.99	-2.97346	Down	0	0
XM_038681463.1_dup1	2254	38.53	803.26	5.60218	Up	0	0
XM_038451245.1_dup1	4991	8436.33	1535.26	-1.23776	Down	0	0
XM_038673697.1_dup1	4491	131.52	902.98	3.99978	Up	0	0
XM_038441345.1_dup1	8496	3144.47	232.16	-2.53925	Down	0	0
XM_038653589.1_dup1	3883	5315.68	711.94	-1.68006	Down	0	0
XM_038679535.1_dup1	2173	4279.71	469.76	-1.96715	Down	0	0
XM_038669470.1_dup1	8995	0	1993.48	13.1814	Up	0	0
XM_038669754.1_dup1	2824	5894.81	857.21	-1.56135	Down	0	0
XM_038451496.1_dup1	2178	108.81	869.88	4.21938	Up	0	0
XM_038682443.1_dup1	6709	9485.42	1841.8	-1.14422	Down	0	0
XM_038443635.1_dup1	2930	1630	2256	1.68927	Up	0	0
XM_038660622.1_dup1	9631	2803.79	172.07	-2.80594	Down	0	0
XM_038662116.1_dup1	4476	7350.55	1241.5	-1.3454	Down	0	0
XM_038656273.1_dup1	3370	4339.25	484.84	-1.94149	Down	0	0
XM_038670324.1_dup1	4279	2017.76	2540.14	1.55253	Up	0	0
XM_038677813.1_dup1	4487	3911.08	391.9	-2.09864	Down	0	0
XM_038441964.1_dup1	4979	1845.79	13.43	-5.88226	Down	0	0
XM_038671196.1_dup1	11702	3526.79	3571.12	1.23839	Up	0	0
NM_001168473.2_dup1	5388	1845.86	17.73	-5.48159	Down	0	0
XM_038429339.1_dup1	1423	9961.62	1988.11	-1.10461	Down	0	0
XM_038662724.1_dup1	2933	49.12	795.69	5.2382	Up	0	0
XM_038425138.1_dup1	2647	3366.53	0	-11.4967	Down	0	0
XM_038662618.1_dup1	15453	3360.9	0	-11.4943	Down	0	0
XM_038445926.1_dup1	4466	5680.84	810.83	-1.58826	Down	0	0
XM_038435059.1_dup1	8046	5195.97	692.11	-1.68795	Down	0	0
XM_038674640.1_dup1	1960	3296.09	269.2	-2.39363	Down	0	0
XM_038668787.1_dup1	3647	4431.34	512.2	-1.89259	Down	0	0
XM_038683553.1_dup1	6464	5287.53	715.29	-1.66562	Down	0	0
XM_038431700.1_dup1	8695	3588.41	328.56	-2.22874	Down	0	0
XM_038658146.1_dup1	3563	6418.34	1002.94	-1.45759	Down	0	0
XM_038442039.1_dup1	4179	3446	3506	1.24527	Up	0	0
XM_038434725.1_dup1	1302	5396.98	742.81	-1.64072	Down	0	0
NM_001287169.1_dup1	4261	2923.86	198.63	-2.65935	Down	0	0
XM_038660276.1_dup1	1762	2554.86	133.53	-3.03764	Down	0	0
XM_038687682.1_dup1	5181	6873.73	1124.98	-1.39082	Down	0	0
XM_038448805.1_dup1	1305	2615.82	144.56	-2.95715	Down	0	0
XM_038686141.1_dup1	4147	580.55	1367.45	2.45637	Up	0	0
XM_038430893.1_dup1	3698	4913.96	627.01	-1.74995	Down	0	0
NM_001003336.1_dup1	3805	2681.06	155.99	-2.88291	Down	0	0
NM_001314090.1_dup1	1668	8560.94	1592.7	-1.20592	Down	5.79912e-308	7.96181e-308
XM_038446512.1_dup1	4122	2349.79	101.16	-3.31745	Down	1.03579e-307	1.42157e-307
XM_038689999.1_dup1	893	4931.02	632.45	-1.74249	Down	1.67683e-307	2.30052e-307
XM_038437182.1_dup1	4534	4899.8	625.02	-1.75038	Down	1.74161e-307	2.38896e-307
XM_038670869.1_dup1	4254	3465.39	306.07	-2.28071	Down	3.19978e-307	4.38677e-307
XM_038663488.1_dup1	2461	1686.44	2276.71	1.65334	Up	3.51393e-307	4.8166e-307
XM_038430364.1_dup1	15005	27.11	780.55	6.06797	Up	3.64952e-307	5.00155e-307
XM_038685582.1_dup1	4704	341.39	1124.06	2.9396	Up	5.48989e-307	7.52236e-307
XM_038656265.1_dup1	1917	4008.71	421.51	-2.02913	Down	6.11827e-307	8.38036e-307
XM_038660069.1_dup1	3777	1810.59	14.22	-5.77202	Down	1.40689e-306	1.92463e-306
XM_038684920.1_dup1	7664	2694	160	-2.85323	Down	1.59919e-306	2.18692e-306
XM_038675450.1_dup1	3641	10941	2297.39	-1.03131	Down	7.86212e-306	1.07362e-305
XM_038685469.1_dup1	5318	168.86	924.17	3.6727	Up	1.3509e-305	1.84307e-305
XM_038423196.1_dup1	2771	10361.7	2124.75	-1.06552	Down	1.57123e-305	2.1433e-305
XM_038428580.1_dup1	6466	2876	193.74	-2.6715	Down	1.57351e-305	2.14602e-305
XM_038445356.1_dup1	7340	8051.54	1456.19	-1.24669	Down	3.13991e-305	4.28005e-305
XM_038441533.1_dup1	4752	3076.31	231.93	-2.50907	Down	5.64473e-305	7.69165e-305
XM_038427562.1_dup1	3517	7021	1173	-1.3611	Down	6.38584e-305	8.69994e-305
XM_038669259.1_dup1	6156	6588.54	1057.45	-1.419	Down	8.03552e-305	1.09455e-304
XM_038687936.1_dup1	3327	1808.59	10.65	-6.1875	Down	9.86102e-305	1.34273e-304
XM_038445830.1_dup1	4579	3842.05	389.02	-2.08359	Down	2.11916e-304	2.8835e-304
XM_038656612.1_dup1	4082	3098.58	237.46	-2.48548	Down	6.46462e-304	8.78059e-304
XM_038426683.1_dup1	9786	941.89	1676.99	2.05262	Up	1.06835e-303	1.44953e-303
XM_038663819.1_dup1	3573	7641	1346	-1.28471	Down	1.38034e-303	1.87185e-303
XM_038443836.1_dup1	3359	7920.83	1424.17	-1.25516	Down	1.73864e-303	2.35605e-303
XM_038660962.1_dup1	3007	1788.86	14.8	-5.69693	Down	7.09878e-303	9.60768e-303
XM_038689292.1_dup1	2774	9410.4	1853.23	-1.12384	Down	1.56869e-302	2.12235e-302
XM_038687974.1_dup1	11068	1796.51	10.33	-6.22184	Down	1.83992e-302	2.48799e-302
XM_038441457.1_dup1	7124	839.71	1585.49	2.13734	Up	2.54736e-302	3.44216e-302
XM_038689616.1_dup1	2482	1515.41	2131.26	1.71237	Up	3.03602e-302	4.09956e-302
XM_038668725.1_dup1	4677	7822	1400	-1.26174	Down	3.60353e-302	4.86243e-302
XM_038669522.1_dup1	1858	4519.83	4162.94	1.10171	Up	5.48007e-302	7.39193e-302
NM_001114296.1_dup1	1002	280	1044	3.11899	Up	1.13075e-301	1.52335e-301
XM_038424129.1_dup1	4593	4518.58	545.26	-1.83048	Down	1.16537e-301	1.56971e-301
XM_038427400.1_dup1	4979	6340.94	999.42	-1.44516	Down	1.4649e-301	1.97247e-301
XM_038670084.1_dup1	5330	6638.92	1078.51	-1.40154	Down	1.75229e-301	2.3586e-301
XM_038664967.1_dup1	2600	80.69	805.66	4.54008	Up	1.96206e-301	2.63957e-301
XM_038439225.1_dup1	2170	5435.98	767.69	-1.60357	Down	2.66645e-301	3.58465e-301
XM_038691457.1_dup1	5503	4055.94	441.64	-1.97872	Down	1.43791e-300	1.92897e-300
XM_038670922.1_dup1	5514	5027	4471	1.05127	Up	1.53978e-300	2.06527e-300
XM_038437250.1_dup1	1924	9450.67	1872.41	-1.11515	Down	4.59961e-300	6.16284e-300
XM_038666773.1_dup1	8277	3245.03	270.88	-2.36213	Down	4.66671e-300	6.25165e-300
XM_038423194.1_dup1	1782	5520.07	791.26	-1.58209	Down	4.70692e-300	6.3033e-300
XM_038675961.1_dup1	2695	2926.41	209.61	-2.58298	Down	1.01454e-299	1.35743e-299
XM_038685370.1_dup1	3020	3491.86	322.05	-2.21827	Down	2.59794e-299	3.47172e-299
XM_038434510.1_dup1	6381	4261.4	490.23	-1.89943	Down	4.13547e-299	5.52154e-299
XM_038441074.1_dup1	1945	150.79	886.4	3.77579	Up	5.75729e-299	7.68291e-299
NM_001048110.1_dup1	2632	4167.77	469.96	-1.92829	Down	1.68139e-298	2.24218e-298
XM_038427753.1_dup1	3477	3185.73	0	-11.417	Down	2.0966e-298	2.79442e-298
XM_038427820.1_dup1	1687	8813.55	1692.28	-1.16038	Down	2.69388e-298	3.58797e-298
XM_038451244.1_dup1	4994	2492.75	133.58	-3.00159	Down	3.25495e-298	4.33299e-298
XM_038688487.1_dup1	3638	10132.7	2080.34	-1.06375	Down	5.05271e-298	6.7203e-298
XM_038679157.1_dup1	4427	5330.11	748.11	-1.61247	Down	7.95788e-298	1.05769e-297
XM_038656643.1_dup1	2307	8076.85	1484.98	-1.22298	Down	3.8567e-297	5.11795e-297
XM_038435380.1_dup1	6583	388.25	1148.5	2.78506	Up	4.1233e-297	5.46983e-297
XM_038670696.1_dup1	8119	691.68	1439.37	2.27763	Up	6.42522e-297	8.51458e-297
XM_038658205.1_dup1	3609	62.58	774.02	4.84897	Up	7.72557e-297	1.0236e-296
XM_038674856.1_dup1	3281	8302.89	1549.98	-1.20099	Down	7.90844e-297	1.04747e-296
XM_038656399.1_dup1	3057	3723.09	374.76	-2.09209	Down	1.43826e-296	1.90331e-296
XM_038437442.1_dup1	851	6310.98	1003.34	-1.43268	Down	2.72406e-296	3.60173e-296
XM_038434058.1_dup1	3546	4573.64	567.97	-1.78908	Down	6.1431e-296	8.11391e-296
XM_038684054.1_dup1	3443	4969.25	663	-1.68558	Down	7.82644e-296	1.03319e-295
XM_038685681.1_dup1	2256	4363	519	-1.85114	Down	8.38888e-296	1.10706e-295
XM_038446578.1_dup1	2680	3700	371	-2.09766	Down	9.78364e-296	1.29067e-295
XM_038446811.1_dup1	4213	4240.78	491.26	-1.8894	Down	1.40241e-295	1.84913e-295
XM_038437145.1_dup1	5375	5332.5	753.81	-1.60217	Down	3.10178e-295	4.08485e-295
XM_038434227.1_dup1	2181	3861.64	406.84	-2.02631	Down	3.13923e-295	4.13346e-295
XM_038655211.1_dup1	9475	2066.96	68.18	-3.70165	Down	4.48437e-295	5.90155e-295
XM_038429312.1_dup1	2139	6398.98	1029.79	-1.41512	Down	6.66606e-295	8.76969e-295
XM_038673125.1_dup1	3377	3085.99	246.12	-2.42793	Down	1.03549e-294	1.36203e-294
XM_038665299.1_dup1	3434	7140.91	1230.63	-1.31634	Down	1.12593e-294	1.48048e-294
XM_038447257.1_dup1	4522	10555.1	2219.16	-1.02948	Down	2.87176e-294	3.7702e-294
XM_038688746.1_dup1	4546	2275.41	2657.26	1.44418	Up	3.26435e-294	4.28487e-294
XM_038449282.1_dup1	2862	8829.82	1708.83	-1.149	Down	3.3455e-294	4.38988e-294
XM_038677636.1_dup1	2818	8288.42	1553.26	-1.19543	Down	3.70737e-294	4.86388e-294
XM_038691905.1_dup1	9893	7949.78	1457.78	-1.22677	Down	6.41626e-294	8.41201e-294
XM_038677097.1_dup1	4236	113.7	828.49	4.08562	Up	6.69425e-294	8.77345e-294
XM_038672431.1_dup1	3085	502.1	1253.8	2.54063	Up	8.37595e-294	1.09737e-293
XM_038423964.1_dup1	2369	3325.83	295.33	-2.27294	Down	9.941e-294	1.30197e-293
XM_038675390.1_dup1	1776	9093	1787	-1.12685	Down	1.19478e-293	1.56426e-293
XM_038448356.1_dup1	3185	4734.79	610.43	-1.73503	Down	1.34162e-293	1.75621e-293
XM_038687409.1_dup1	2974	4696.26	601.23	-1.74515	Down	1.384e-293	1.81137e-293
XM_038441994.1_dup1	7935	5093.61	697.88	-1.64727	Down	1.69421e-293	2.21698e-293
XM_038657076.1_dup1	15309	64	767	4.80345	Up	2.88744e-293	3.77388e-293
XM_038668629.1_dup1	1474	1800.55	30.05	-4.68456	Down	7.66467e-293	9.99883e-293
XM_038449374.1_dup1	6243	8611.67	1650.37	-1.16313	Down	1.31244e-292	1.71154e-292
XM_038682974.1_dup1	3605	4976.2	670.94	-1.67042	Down	1.68653e-292	2.19826e-292
XM_038682723.1_dup1	4478	2957.75	224.08	-2.50204	Down	2.20716e-292	2.87439e-292
XM_038660887.1_dup1	1482	2893.83	212.02	-2.55034	Down	2.78891e-292	3.62954e-292
XM_038688947.1_dup1	1080	2773.14	189.71	-2.64928	Down	4.6539e-292	6.05047e-292
XM_038668563.1_dup1	1521	2799	195	-2.62299	Down	1.30976e-291	1.70222e-291
XM_038448570.1_dup1	9492	3087.22	0	-11.3717	Down	1.7697e-291	2.29841e-291
XM_038442886.1_dup1	2371	5285.03	749.38	-1.59777	Down	1.78666e-291	2.32004e-291
XM_038432556.1_dup1	7460	5861.38	897.6	-1.48672	Down	7.09218e-291	9.19377e-291
XM_038679302.1_dup1	4299	1758.48	24.86	-4.92399	Down	7.78783e-291	1.00904e-290
XM_038432704.1_dup1	5689	4096.4	466.19	-1.915	Down	9.47817e-291	1.22722e-290
XM_038439621.1_dup1	4040	2667.32	172.03	-2.73429	Down	1.48624e-290	1.92306e-290
XM_038660093.1_dup1	6203	2219.58	95.81	-3.3136	Down	1.70415e-290	2.20425e-290
XM_038688996.1_dup1	5463	6271.78	1006.22	-1.41956	Down	1.92553e-290	2.48976e-290
XM_038678721.1_dup1	4176	10803.3	2308.28	-1.00621	Down	4.36793e-290	5.64497e-290
XM_038438290.1_dup1	4594	147.1	860.24	3.76831	Up	8.21405e-290	1.06102e-289
XM_038678043.1_dup1	4773	8623.78	1662.68	-1.15444	Down	1.50166e-289	1.93807e-289
XM_038683631.1_dup1	1388	2218.91	96.62	-3.30101	Down	1.79128e-289	2.31146e-289
XM_038671105.1_dup1	5626	1787.79	31.02	-4.62846	Down	1.92306e-289	2.48025e-289
XM_038446045.1_dup1	2918	3373.06	311.13	-2.2181	Down	3.55811e-289	4.58593e-289
XM_038423841.1_dup1	5020	2173.69	1.71	-9.09156	Down	3.99239e-289	5.14393e-289
XM_038670244.1_dup1	4041	5947.94	924.41	-1.46541	Down	6.54065e-289	8.42007e-289
XM_038447259.1_dup1	4474	899.92	1597.84	2.04863	Up	9.54695e-289	1.22819e-288
XM_038676617.1_dup1	5385	3294.29	295.67	-2.25754	Down	1.37707e-288	1.77036e-288
XM_038689001.1_dup1	5397	3713.7	384.65	-2.05087	Down	1.98636e-288	2.55325e-288
XM_038444714.1_dup1	7689	1819.14	36.93	-4.40195	Down	3.66836e-288	4.7113e-288
XM_038446543.1_dup1	1948	5007.68	687.02	-1.64535	Down	4.17555e-288	5.36088e-288
XM_038446389.1_dup1	9018	3384.91	315.32	-2.20386	Down	6.64276e-288	8.51986e-288
[truncated: 29,502 more rows]
