# Supplementary material for: Transcriptional Analysis of lncRNA and Target Genes Induced by Influenza A Virus Infection in MDCK Cells
Source: Vaccines (Basel). 2023 Oct 14;11(10):1593. doi: 10.3390/vaccines11101593 (PMC10610897; doi:10.3390/vaccines11101593)
Supplement: Supplementary file 1 [file vaccines-11-01593-s001.zip › Additional file 2 Table S2.Summary of differentially expressed lncRNA in MDCK cells infected with H1N1..xls]

## Sheet: CL23-VS-CL23_V.lncRNA.GeneDiffE
GeneID	length	MDCK Readnum	MDCK+H1N1 Readnum	log2Ratio(MDCK+H1N1/MDCK)	Up-Down-Regulation(CL23_V/CL23)	p-value	q-value(Storey et al. 2003)
XR_005296668.1_dup1	8203	2.90225e+06	339149	-1.87681	Down	0	0
XR_005427225.1_dup1	6635	954.43	6988.83	4.09271	Up	0	0
XR_005429932.1_dup1	8976	131.37	2830.45	5.6497	Up	0	0
XR_005309451.1_dup1	3234	6006.05	57.31	-5.49111	Down	0	0
XR_005440383.1_dup1	5413	189.54	1671.81	4.36121	Up	0	0
XR_005430978.1_dup1	6134	132	1495	4.72191	Up	0	0
XR_005422640.1_dup1	3547	251	1505	3.80438	Up	0	0
XR_005297226.1_dup1	8455	7.1	1627.4	9.06091	Up	0	0
XR_005301031.1_dup1	3178	259.1	1471.93	3.7265	Up	0	0
XR_005296430.1_dup1	4530	110	1248	4.72441	Up	0	0
XR_005306393.1_dup1	1496	117.08	1242.71	4.62829	Up	0	0
XR_005295998.1_dup1	1652	3913	216	-2.9588	Down	0	0
XR_005433337.1_dup1	1396	290.82	1397.43	3.48495	Up	0	0
XR_005423615.1_dup1	10477	414.72	1531.25	3.10487	Up	0	0
XR_005432390.1_dup1	2250	318.4	1414.76	3.37202	Up	0	0
XR_005301089.1_dup1	4723	28.56	1122.94	6.51751	Up	0	0
XR_005435295.1_dup1	2759	3292.09	144.8	-3.2865	Down	0	0
XR_005298915.1_dup1	425	38.88	1076.45	6.01148	Up	0	0
XR_005308403.1_dup1	3616	7	1259	8.71108	Up	0	0
XR_005430583.1_dup1	1396	84.59	1036.11	4.83492	Up	0	0
XR_005305654.1_dup1	6882	481.4	1474.29	2.83508	Up	0	0
XR_005429514.1_dup1	3339	196.81	1151.85	3.76945	Up	0	0
XR_005300140.1_dup1	4826	29.59	873.84	6.10456	Up	0	0
XR_005434556.1_dup1	3829	354.03	1219.68	3.00493	Up	0	0
XR_005437105.1_dup1	4680	16.08	897.11	7.02232	Up	0	0
XR_005426742.1_dup1	3402	239.89	1076.56	3.38636	Up	0	0
XR_005429054.1_dup1	4734	4	1103	9.32759	Up	0	0
XR_005295801.1_dup1	4091	620	1439	2.4351	Up	0	0
XR_005439967.1_dup1	7221	52	813	5.18704	Up	0	0
XR_005308476.1_dup1	1967	12	836	7.34277	Up	0	0
XR_005427408.1_dup1	4486	800	1567	2.1903	Up	4.87689e-308	6.69807e-308
XR_005298592.1_dup1	7059	2	1172.3	10.4155	Up	2.78015e-301	3.73619e-301
XR_005434995.1_dup1	6645	103	832	4.23431	Up	4.82115e-301	6.47333e-301
XR_005297912.1_dup1	1057	38	744	5.5116	Up	5.04106e-293	6.58075e-293
XR_005299522.1_dup1	4753	18.21	745.57	6.57591	Up	4.38964e-289	5.6548e-289
XR_005431752.1_dup1	1263	62	750	4.81692	Up	4.43651e-287	5.67774e-287
XR_005425226.1_dup1	1198	12.5	754.04	7.13501	Up	1.31501e-283	1.65868e-283
XR_005301100.1_dup1	3341	344	1045	2.82339	Up	2.49582e-274	3.02973e-274
XR_005301949.1_dup1	2552	4	860	8.96856	Up	8.32443e-271	9.95925e-271
XR_005427553.1_dup1	7342	88	733	4.27861	Up	6.38042e-267	7.50733e-267
XR_005440055.1_dup1	7516	393.98	1067.13	2.65791	Up	5.24195e-263	6.062e-263
XR_005424094.1_dup1	4712	314.36	971.39	2.848	Up	2.11936e-257	2.39246e-257
XR_005426739.1_dup1	3457	158.31	790.64	3.54064	Up	1.0171e-254	1.13338e-254
XR_005305690.1_dup1	4345	300	949	2.88182	Up	1.69039e-254	1.882e-254
XR_005434279.1_dup1	10661	805.41	1380.41	1.99767	Up	8.88562e-242	9.36726e-242
XR_005421288.1_dup1	4886	15	609	6.56378	Up	1.20945e-236	1.24706e-236
XR_005299205.1_dup1	4525	460.53	1060.28	2.42345	Up	7.32899e-236	7.53344e-236
XR_005428660.1_dup1	2075	167.39	755.39	3.39438	Up	1.82776e-235	1.87495e-235
XR_005429773.1_dup1	768	5024.5	809.34	-1.41379	Down	1.08357e-231	1.09128e-231
XR_005433169.1_dup1	2982	20.76	584.66	6.03609	Up	9.83836e-231	9.86528e-231
XR_005301107.1_dup1	9583	373.91	957.05	2.57627	Up	2.9781e-228	2.94784e-228
XR_005435022.1_dup1	8516	201	765	3.14864	Up	1.56696e-223	1.52197e-223
XR_005303601.1_dup1	3497	35	563	5.22808	Up	1.21169e-220	1.16341e-220
XR_005304595.1_dup1	7648	14.55	564.45	6.49813	Up	4.59715e-220	4.40233e-220
XR_005435935.1_dup1	8037	19	546.48	6.06647	Up	1.06383e-215	9.98174e-216
XR_005433171.1_dup1	3124	13.76	535.59	6.50295	Up	7.00667e-209	6.38247e-209
XR_005434299.1_dup1	2365	4998	867	-1.30688	Down	1.30001e-204	1.16375e-204
XR_005421589.1_dup1	6035	347	868	2.54313	Up	2.82324e-204	2.52139e-204
XR_005431007.1_dup1	1952	2	703.42	9.67861	Up	3.13566e-202	2.77311e-202
XR_005300352.1_dup1	3060	806.91	1261.6	1.86515	Up	5.02044e-202	4.43533e-202
XR_005420716.1_dup1	743	0	1054.04	12.2621	Up	1.03877e-198	9.04289e-199
XR_005436794.1_dup1	5967	19.76	496	5.87006	Up	2.10013e-196	1.80799e-196
XR_005298598.1_dup1	3859	3	583.59	8.82422	Up	1.11639e-187	9.19835e-188
XR_005440218.1_dup1	6617	7	496	7.36721	Up	2.91902e-184	2.36595e-184
XR_005305324.1_dup1	1615	81	528	3.92492	Up	1.4679e-183	1.18536e-183
XR_005425619.1_dup1	1426	24	464.15	5.49386	Up	1.51281e-183	1.2215e-183
XR_005430627.1_dup1	3065	5	513.24	7.90193	Up	2.89292e-182	2.31622e-182
XR_005437285.1_dup1	1899	2	614	9.48247	Up	1.42241e-181	1.13362e-181
XR_005438229.1_dup1	2092	119	558.8	3.45174	Up	4.2401e-177	3.29479e-177
XR_005428538.1_dup1	9478	151.92	596.59	3.1938	Up	5.18729e-177	4.02793e-177
XR_005438031.1_dup1	6453	46	469	4.57025	Up	7.62647e-177	5.91532e-177
XR_005440242.1_dup1	2066	99.31	533.28	3.64525	Up	2.82604e-176	2.18507e-176
XR_005434278.1_dup1	10642	539.92	960.82	2.05189	Up	7.98192e-175	6.12802e-175
XR_005298166.1_dup1	3319	3127.01	442.71	-1.59998	Down	1.16833e-173	8.90959e-174
XR_005426741.1_dup1	3471	115.03	543.63	3.46099	Up	1.03175e-172	7.83199e-173
XR_005436345.1_dup1	4040	21.44	431.55	5.55152	Up	5.95666e-171	4.48415e-171
XR_005299607.1_dup1	6244	379.45	806.74	2.30857	Up	4.73412e-170	3.55049e-170
XR_005431904.1_dup1	2790	12	431.51	6.38866	Up	2.19536e-169	1.64147e-169
XR_005430733.1_dup1	990	124.79	546.39	3.3508	Up	4.32916e-169	3.23056e-169
XR_005421289.1_dup1	4501	9	435	6.81532	Up	1.23628e-167	9.16091e-168
XR_005439392.1_dup1	6169	10	425.22	6.63051	Up	2.19058e-165	1.60251e-165
XR_005432419.1_dup1	3645	5	452.67	7.72076	Up	1.26041e-163	9.13022e-164
XR_005300323.1_dup1	2981	8.42	419.04	6.8575	Up	3.3929e-161	2.42571e-161
XR_005306721.1_dup1	4783	76.29	467.19	3.83482	Up	3.13917e-160	2.23257e-160
XR_005420758.1_dup1	5367	1149.98	1378.77	1.48214	Up	1.18925e-159	8.43904e-160
XR_005437757.1_dup1	965	2	500	9.18616	Up	4.37053e-154	3.0005e-154
XR_005439965.1_dup1	2987	144.73	530.66	3.0948	Up	2.81097e-153	1.92082e-153
XR_005297075.1_dup1	5853	46.01	412.95	4.38632	Up	3.80212e-153	2.59624e-153
XR_005424736.1_dup1	1826	21.4	380.92	5.37418	Up	1.28377e-150	8.64902e-151
XR_005296671.1_dup1	3450	114	489	3.32117	Up	1.9907e-150	1.3394e-150
XR_005429308.1_dup1	2083	138	511	3.10903	Up	2.71073e-148	1.79923e-148
XR_005428755.1_dup1	4705	100.92	468.24	3.43441	Up	3.90991e-148	2.59315e-148
XR_005422046.1_dup1	676	90.72	451.96	3.53707	Up	2.20521e-146	1.44805e-146
XR_005432921.1_dup1	2448	2.26	456.32	8.87795	Up	2.9411e-146	1.92895e-146
XR_005424858.1_dup1	4889	55.2	408.06	4.10641	Up	3.07217e-146	2.01475e-146
XR_005433677.1_dup1	10280	80	438	3.67323	Up	6.00828e-146	3.93247e-146
XR_005439391.1_dup1	6280	0	684.78	11.6399	Up	6.96374e-145	4.5275e-145
XR_005305527.1_dup1	3239	3088.99	495	-1.42126	Down	2.31665e-144	1.50157e-144
XR_005440356.1_dup1	1179	67	417	3.85819	Up	8.30051e-144	5.36047e-144
XR_005439144.1_dup1	2472	0	677.73	11.6249	Up	8.80128e-144	5.6829e-144
NR_038068.1_dup1	691	1038	1239	1.47574	Up	9.19815e-143	5.90066e-143
XR_005432037.1_dup1	6809	29.53	363.32	4.84136	Up	2.27782e-140	1.43799e-140
XR_005435823.1_dup1	935	28.06	350.72	4.8641	Up	9.04926e-136	5.56526e-136
XR_005302083.1_dup1	6401	1051.08	48.5	-3.21737	Down	3.32247e-135	2.03689e-135
XR_005438756.1_dup1	929	643.12	919.09	1.73549	Up	5.60381e-134	3.40672e-134
XR_005434323.1_dup1	2891	70.33	397.46	3.71897	Up	8.5875e-134	5.21353e-134
XR_005301988.1_dup1	6316	6.29	348.86	7.01382	Up	2.4505e-133	1.48358e-133
XR_005302822.1_dup1	1411	35	344.78	4.52062	Up	6.02098e-130	3.56339e-130
XR_005296669.1_dup1	8512	1052.74	0	-9.81956	Down	4.39853e-128	2.57399e-128
XR_005302290.1_dup1	2000	2209.93	304.31	-1.64002	Down	1.03504e-127	6.04628e-128
XR_005299679.1_dup1	4719	0	577	11.3928	Up	1.19376e-127	6.97028e-128
XR_005438278.1_dup1	3786	177.05	497.87	2.71198	Up	1.8731e-126	1.08677e-126
XR_005421696.1_dup1	1295	8	321.71	6.54999	Up	4.78384e-126	2.76738e-126
XR_005307891.1_dup1	4744	40	338	4.29932	Up	1.70766e-124	9.77321e-125
XR_005431074.1_dup1	1882	25.22	319.27	4.88251	Up	6.45084e-124	3.6792e-124
XR_005435579.1_dup1	3077	492.74	769.51	1.86349	Up	7.18457e-124	4.09645e-124
XR_005299709.1_dup1	5327	1076.64	63.92	-2.85375	Down	9.20419e-124	5.24327e-124
XR_005437072.1_dup1	6431	0	550.06	11.3238	Up	3.36439e-123	1.9117e-123
XR_005423315.1_dup1	2402	439	721	1.93615	Up	3.35813e-122	1.8936e-122
XR_005437300.1_dup1	2278	106.96	411.88	3.16552	Up	7.17403e-122	4.03578e-122
XR_005429673.1_dup1	4626	31	319	4.58359	Up	4.50671e-121	2.52019e-121
XR_005440300.1_dup1	3778	26	312	4.80533	Up	1.56517e-120	8.72185e-121
XR_005308380.1_dup1	3119	134.11	438.04	2.92802	Up	1.98161e-120	1.10336e-120
XR_005432713.1_dup1	1117	1338.04	118.87	-2.27229	Down	2.31902e-119	1.28233e-119
XR_005434507.1_dup1	4794	111.98	410.69	3.09518	Up	4.32131e-119	2.38484e-119
XR_005432334.1_dup1	9934	1702.72	199.76	-1.87113	Down	2.24714e-118	1.23559e-118
XR_005436420.1_dup1	4242	1078.55	1166.03	1.33288	Up	1.50321e-115	8.09307e-116
XR_005298387.1_dup1	3759	2	350.43	8.67335	Up	1.67115e-115	8.99471e-116
XR_005307767.1_dup1	2525	1	411	9.90337	Up	2.551e-115	1.37159e-115
XR_005436184.1_dup1	6050	345.81	623	2.06962	Up	2.6103e-115	1.40317e-115
XR_005434485.1_dup1	6099	186	478	2.58208	Up	2.66909e-115	1.43457e-115
XR_005304836.1_dup1	1935	38	313	4.26246	Up	6.27725e-115	3.36414e-115
XR_005436745.1_dup1	670	4.06	308.61	7.46853	Up	1.58285e-114	8.45794e-115
XR_005423200.1_dup1	4595	20	290	5.07835	Up	6.14451e-114	3.27092e-114
XR_005439365.1_dup1	1961	76	356	3.44818	Up	1.83647e-113	9.74343e-114
XR_005295895.1_dup1	1804	64.76	342.48	3.62322	Up	2.00854e-113	1.06541e-113
XR_005431699.1_dup1	4685	4	302	7.45878	Up	3.35645e-112	1.76237e-112
XR_005303753.1_dup1	1136	875.18	41.51	-3.17768	Down	1.09199e-111	5.71636e-112
XR_005429774.1_dup1	505	1577.58	182.84	-1.88869	Down	3.46811e-111	1.80952e-111
XR_005424372.1_dup1	2951	12	278	5.75435	Up	5.3491e-111	2.78637e-111
XR_005428319.1_dup1	6995	14.18	276.66	5.50656	Up	3.07192e-110	1.59158e-110
XR_005304593.1_dup1	3874	200	476.88	2.474	Up	9.9491e-110	5.13584e-110
XR_005301358.1_dup1	4377	6	278	6.75435	Up	3.45769e-108	1.76564e-108
XR_005429285.1_dup1	2330	128.42	399.55	2.85788	Up	1.94221e-107	9.85366e-108
XR_005303328.1_dup1	5477	245	510	2.27809	Up	1.50761e-106	7.59817e-107
XR_005428629.1_dup1	1358	59	318	3.65061	Up	4.92323e-106	2.47242e-106
XR_005302558.1_dup1	13618	156.66	424.88	2.65979	Up	5.09779e-106	2.55941e-106
XR_005426939.1_dup1	3862	3.88	283.95	7.41381	Up	5.65733e-106	2.83902e-106
XR_005438185.1_dup1	2303	6	270.99	6.7175	Up	1.06657e-105	5.34074e-106
XR_005299235.1_dup1	2441	4	281	7.3548	Up	2.35663e-105	1.17682e-105
XR_005297960.1_dup1	461	1940	1669	1.0033	Up	3.14159e-105	1.56715e-105
XR_005302162.1_dup1	1149	1174	104	-2.27641	Down	3.40711e-105	1.69916e-105
XR_005439142.1_dup1	3884	137	401	2.7698	Up	1.7714e-104	8.79385e-105
XR_005299887.1_dup1	3189	789.86	34.47	-3.29781	Down	2.85906e-104	1.41648e-104
XR_005429937.1_dup1	2255	0	433.7	10.9809	Up	3.40556e-103	1.67331e-103
XR_005428895.1_dup1	2236	16	259.12	5.23785	Up	1.13062e-102	5.53421e-103
XR_005435675.1_dup1	3933	19	261	5.00035	Up	2.40857e-102	1.17661e-102
XR_005434558.1_dup1	5702	69	321	3.43828	Up	2.88429e-102	1.40783e-102
XR_005436883.1_dup1	2905	16	257	5.226	Up	8.31227e-102	4.04275e-102
XR_005426938.1_dup1	5134	3.35	272.97	7.56881	Up	1.00344e-100	4.84506e-101
XR_005308594.1_dup1	1690	13	252	5.49721	Up	1.43079e-100	6.89756e-101
XR_005296611.1_dup1	7751	385	609	1.88196	Up	9.80836e-100	4.69458e-100
XR_005437406.1_dup1	5091	587.99	7.37	-5.09761	Down	1.74087e-99	8.32134e-100
XR_005307072.1_dup1	4171	69	314	3.40647	Up	2.44062e-99	1.16494e-99
XR_005295768.1_dup1	4955	65.44	309.03	3.45987	Up	5.1689e-99	2.4607e-99
XR_005426239.1_dup1	3657	7.34	249.43	6.30708	Up	5.34101e-99	2.542e-99
XR_005431229.1_dup1	3154	0	410.26	10.9008	Up	5.48288e-99	2.6092e-99
XR_005433105.1_dup1	3412	0	408.55	10.8947	Up	1.11823e-98	5.30687e-99
XR_005304254.1_dup1	2955	71.08	314.29	3.36495	Up	1.90882e-98	9.0408e-99
XR_005439416.1_dup1	4536	0	406.77	10.8884	Up	2.35026e-98	1.1124e-98
XR_005422905.1_dup1	2271	75	317	3.29989	Up	1.10049e-97	5.17654e-98
XR_005309887.1_dup1	784	1101.41	100.14	-2.23889	Down	7.19744e-97	3.36419e-97
XR_005305396.1_dup1	7644	104.25	346.72	2.9541	Up	1.5051e-96	7.02043e-97
XR_005429942.1_dup1	1649	1	323.6	9.55844	Up	1.16542e-95	5.39897e-96
XR_005425549.1_dup1	2004	162	403	2.53516	Up	1.39148e-95	6.44235e-96
XR_005431824.1_dup1	6456	997.42	81.39	-2.39491	Down	3.97354e-95	1.83356e-95
XR_005440210.1_dup1	1996	17	241	5.0458	Up	7.21954e-95	3.32516e-95
XR_005296667.1_dup1	8935	672.55	26.81	-3.42843	Down	6.0893e-92	2.74049e-92
XR_005300575.1_dup1	1110	139	370	2.63281	Up	1.40281e-91	6.29884e-92
XR_005424213.1_dup1	4482	48.93	266.98	3.66831	Up	1.21585e-89	5.37727e-90
XR_005300886.1_dup1	3717	136	361	2.62876	Up	2.98148e-89	1.31335e-89
XR_005424949.1_dup1	1960	1	294.39	9.42196	Up	8.5604e-89	3.75892e-89
XR_005432807.1_dup1	2806	57.04	274.22	3.48566	Up	1.37745e-88	6.03803e-89
XR_005296139.1_dup1	3614	82.8	302.67	3.09041	Up	3.73444e-88	1.62995e-88
XR_005429179.1_dup1	3233	27.27	235.2	4.32887	Up	1.62139e-87	7.03971e-88
XR_005304927.1_dup1	3303	26.13	233.02	4.37705	Up	3.47439e-87	1.50421e-87
XR_005439389.1_dup1	4869	1.49	263.37	8.68601	Up	3.65542e-87	1.58232e-87
XR_005435089.1_dup1	2624	9	216.9	5.81133	Up	5.04629e-87	2.1819e-87
XR_005440307.1_dup1	4109	16.04	220.25	4.99977	Up	1.15706e-86	4.98759e-87
XR_005300377.1_dup1	3864	3	231.99	7.49333	Up	2.08763e-86	8.97601e-87
XR_005422852.1_dup1	1693	51.55	262.05	3.56617	Up	3.17077e-86	1.36116e-86
XR_005303976.1_dup1	7851	25.55	229.79	4.38929	Up	4.07311e-86	1.74646e-86
XR_005303778.1_dup1	3515	11	215	5.50913	Up	4.19894e-86	1.80031e-86
XR_005306174.1_dup1	4387	17	219	4.9077	Up	9.70246e-86	4.14132e-86
XR_005423715.1_dup1	3222	27.94	231.81	4.27291	Up	1.00305e-85	4.28036e-86
XR_005428719.1_dup1	2799	80.47	293.43	3.08687	Up	1.97038e-85	8.38157e-86
XR_005437284.1_dup1	2332	0	337	10.617	Up	2.25394e-85	9.58564e-86
XR_005305716.1_dup1	2318	88.19	301.29	2.99284	Up	3.40393e-85	1.44537e-85
XR_005434401.1_dup1	3826	42.98	249.04	3.75501	Up	4.02253e-85	1.70719e-85
XR_005297991.1_dup1	2159	10	212	5.62636	Up	4.7295e-85	2.005e-85
XR_005428651.1_dup1	1518	39	242	3.85383	Up	3.255e-84	1.37e-84
XR_005432736.1_dup1	3749	6.01	211.01	6.35417	Up	6.30913e-84	2.65047e-84
XR_005297706.1_dup1	4140	1.72	242.7	8.36099	Up	2.21021e-83	9.24943e-84
XR_005300908.1_dup1	6767	10	207	5.59193	Up	4.61217e-83	1.92527e-83
XR_005306412.1_dup1	7209	67	272	3.24175	Up	7.81974e-83	3.25689e-83
XR_005439725.1_dup1	7289	1020	995	1.18457	Up	1.51303e-82	6.28452e-83
XR_005309474.1_dup1	3642	602.87	0	-9.01533	Down	2.1107e-82	8.75653e-83
XR_005309473.1_dup1	3642	602.87	0	-9.01533	Down	2.1107e-82	8.75653e-83
XR_005422190.1_dup1	2702	52.99	253.92	3.48095	Up	4.38771e-82	1.81526e-82
XR_005425988.1_dup1	4651	6.58	205.09	6.1824	Up	5.29731e-82	2.18967e-82
XR_005427390.1_dup1	2223	103	309	2.80533	Up	5.36789e-82	2.21873e-82
XR_005432026.1_dup1	4953	24	218	4.40359	Up	6.41378e-82	2.64859e-82
XR_005299430.1_dup1	2500	75.65	278.92	3.10281	Up	1.1092e-81	4.57153e-82
XR_005305655.1_dup1	614	10.51	202.45	5.4881	Up	3.69026e-81	1.51259e-81
XR_005296848.1_dup1	2065	2	227	8.04692	Up	1.30595e-80	5.32655e-81
XR_005304590.1_dup1	597	27	218	4.23367	Up	2.3828e-80	9.70517e-81
XR_005431747.1_dup1	895	4	206	6.90687	Up	5.06742e-80	2.05781e-80
XR_005425387.1_dup1	3833	8.9	198.22	5.69752	Up	1.10462e-79	4.47164e-80
XR_005422756.1_dup1	2925	1.42	238.17	8.61033	Up	1.11111e-79	4.4972e-80
XR_005305024.1_dup1	3624	129.72	329.07	2.56337	Up	2.38658e-79	9.63405e-80
XR_005437290.1_dup1	908	50.65	243.42	3.48519	Up	7.66272e-79	3.07679e-79
XR_005439708.1_dup1	2952	0	301.93	10.4584	Up	1.43949e-78	5.76538e-79
XR_005309472.1_dup1	4031	10.18	195.77	5.48572	Up	1.53461e-78	6.14342e-79
XR_005426726.1_dup1	7974	171.13	365.89	2.31669	Up	1.62415e-78	6.49983e-79
XR_005424665.1_dup1	973	532.39	16.73	-3.7716	Down	1.73317e-78	6.93396e-79
XR_005436423.1_dup1	3564	782.41	61.16	-2.45689	Down	3.1389e-77	1.24029e-77
XR_005436417.1_dup1	3528	555.26	0	-8.89665	Down	3.89185e-77	1.53709e-77
XR_005438232.1_dup1	2115	101.77	294.22	2.75195	Up	1.16501e-76	4.57914e-77
XR_005437141.1_dup1	856	14.15	194.06	4.998	Up	1.41489e-76	5.55474e-77
XR_005435058.1_dup1	1885	12	192	5.22037	Up	1.59003e-76	6.23716e-77
XR_005439423.1_dup1	3669	1	242.2	9.14043	Up	4.4783e-76	1.74931e-76
XR_005437145.1_dup1	4626	0	287.13	10.3859	Up	1.24399e-75	4.83939e-76
XR_005298006.1_dup1	3236	22	200	4.4048	Up	2.54758e-75	9.87941e-76
XR_005432778.1_dup1	882	63	249	3.20309	Up	3.30432e-75	1.27964e-75
XR_005308607.1_dup1	2642	8	186	5.75953	Up	6.73181e-75	2.59932e-75
XR_005432646.1_dup1	2644	68	253	3.1159	Up	1.51067e-74	5.81627e-75
XR_005308622.1_dup1	2571	1	235	9.09689	Up	2.86413e-74	1.1e-74
XR_005436906.1_dup1	483	0	278.46	10.3417	Up	6.82903e-74	2.61395e-74
XR_005431237.1_dup1	2836	38.09	215.12	3.71803	Up	2.76552e-73	1.05195e-73
XR_005420596.1_dup1	2802	6	182	6.1432	Up	4.82172e-73	1.82989e-73
XR_005302070.1_dup1	5672	144.99	326.65	2.39216	Up	6.06399e-73	2.29905e-73
XR_005306963.1_dup1	3294	6	180.67	6.13262	Up	1.54113e-72	5.81631e-73
XR_005435936.1_dup1	8115	0	271.52	10.3053	Up	1.72776e-72	6.51837e-73
XR_005309967.1_dup1	4412	52	229	3.35914	Up	3.82972e-72	1.43951e-72
XR_005432312.1_dup1	2858	62.14	240.33	3.17179	Up	4.92359e-72	1.84885e-72
XR_005302903.1_dup1	2567	83	263	2.88425	Up	5.14146e-72	1.93018e-72
XR_005428386.1_dup1	704	7	177	5.88062	Up	2.43496e-71	9.08436e-72
XR_005437044.1_dup1	1813	59	234	3.20809	Up	6.9431e-71	2.57947e-71
XR_005427745.1_dup1	11237	6	175.75	6.09279	Up	1.14651e-70	4.24994e-71
XR_005440241.1_dup1	1163	72.13	248	3.00204	Up	1.16262e-70	4.30882e-71
XR_005304242.1_dup1	2770	301.41	452.42	1.80631	Up	1.2427e-70	4.60425e-71
XR_005300939.1_dup1	4048	57	231	3.23923	Up	1.38993e-70	5.14799e-71
XR_005434997.1_dup1	3943	52.01	223.92	3.32649	Up	5.06572e-70	1.86544e-70
XR_005298914.1_dup1	3282	706.78	55.45	-2.45163	Down	8.89308e-70	3.26839e-70
XR_005436480.1_dup1	9321	74.54	248.24	2.95602	Up	1.04858e-69	3.85041e-70
XR_005300021.1_dup1	3151	2	191	7.7978	Up	1.0754e-69	3.94775e-70
XR_005306593.1_dup1	1927	18.37	182.1	4.52968	Up	1.3493e-69	4.94869e-70
XR_005435529.1_dup1	736	26	191	4.09736	Up	2.17591e-69	7.96542e-70
XR_005303755.1_dup1	4682	1526.23	251.87	-1.37885	Down	3.82259e-69	1.39586e-69
XR_005437036.1_dup1	5207	2158.77	430.77	-1.10485	Down	4.73233e-69	1.72649e-69
XR_005429216.1_dup1	2500	6.5	171.1	5.93863	Up	5.42322e-69	1.97741e-69
XR_005424642.1_dup1	5661	38	204.86	3.65094	Up	5.47003e-69	1.99419e-69
XR_005429486.1_dup1	6714	42.68	209.05	3.51259	Up	2.20779e-68	8.00061e-69
XR_005296431.1_dup1	4432	955	892	1.12191	Up	3.59337e-68	1.29951e-68
XR_005298602.1_dup1	5872	0	249.67	10.1843	Up	5.25564e-68	1.89733e-68
XR_005424991.1_dup1	3068	1173.83	164.44	-1.61522	Down	2.76041e-67	9.89683e-68
XR_005305423.1_dup1	5013	180	342	2.14637	Up	4.19968e-67	1.50294e-67
XR_005438186.1_dup1	2377	9.19	166.46	5.39934	Up	6.07068e-67	2.16906e-67
XR_005432796.1_dup1	3210	3.31	171.27	6.91367	Up	8.0601e-67	2.87624e-67
XR_005428748.1_dup1	663	45	208	3.42896	Up	8.66189e-67	3.08939e-67
XR_005301557.1_dup1	5625	3.13	171.76	6.99846	Up	1.11144e-66	3.95986e-67
XR_005432421.1_dup1	530	169	330	2.18581	Up	2.91084e-66	1.03259e-66
XR_005299481.1_dup1	2260	2.21	177.14	7.54507	Up	3.75593e-66	1.33076e-66
XR_005422759.1_dup1	5259	0	239.88	10.1265	Up	5.80128e-66	2.05268e-66
XR_005430413.1_dup1	5239	398.77	510.39	1.57641	Up	7.48027e-66	2.64468e-66
XR_005436827.1_dup1	1744	91.81	256.33	2.70165	Up	9.02009e-66	3.18554e-66
XR_005432325.1_dup1	2248	25.71	181.4	4.03914	Up	1.86922e-65	6.5803e-66
XR_005308536.1_dup1	3180	779.16	75.85	-2.14033	Down	1.997e-65	7.02917e-66
XR_005302395.1_dup1	1508	36	194	3.65036	Up	2.01655e-65	7.09763e-66
XR_005304219.1_dup1	6890	19	173	4.40707	Up	2.03246e-65	7.15266e-66
XR_005423852.1_dup1	1750	0	235	10.0969	Up	6.16895e-65	2.1613e-65
XR_005438285.1_dup1	9371	58.32	218.66	3.127	Up	6.92272e-65	2.42349e-65
XR_005306805.1_dup1	4883	24.3	177.07	4.08566	Up	2.33168e-64	8.11573e-65
XR_005426005.1_dup1	3222	134.31	293.17	2.34654	Up	3.17175e-64	1.10226e-64
XR_005421154.1_dup1	8915	0	231.48	10.0751	Up	3.42242e-64	1.18878e-64
XR_005426927.1_dup1	7908	25.03	177.55	4.04687	Up	3.55255e-64	1.23364e-64
XR_005306111.1_dup1	5772	0	230.19	10.0671	Up	6.42388e-64	2.22504e-64
XR_005297566.1_dup1	4427	11	160	5.08287	Up	1.00397e-63	3.46989e-64
XR_005295858.1_dup1	2684	0	227.27	10.0486	Up	2.68116e-63	9.22761e-64
XR_005422167.1_dup1	2181	14	161.93	4.75224	Up	3.09934e-63	1.06567e-63
XR_005438631.1_dup1	1964	45.42	199.46	3.35507	Up	5.16168e-63	1.76911e-63
XR_005435296.1_dup1	2768	606.93	44.29	-2.55611	Down	5.28858e-63	1.81245e-63
XR_005296503.1_dup1	3387	495.39	24.98	-3.08935	Down	1.84894e-62	6.29599e-63
XR_005430958.1_dup1	2142	48	201	3.28646	Up	2.0544e-62	6.99345e-63
XR_005302294.1_dup1	5058	106.8	261.55	2.51255	Up	4.40873e-62	1.49551e-62
XR_005301950.1_dup1	2205	67	221	2.94218	Up	5.54435e-62	1.87897e-62
XR_005433206.1_dup1	812	12.75	157.3	4.84532	Up	7.17537e-62	2.42924e-62
XR_005423553.1_dup1	2819	0	219.97	10.0015	Up	9.75156e-62	3.29643e-62
XR_005422758.1_dup1	4087	2	165.12	7.58774	Up	1.40885e-61	4.75449e-62
XR_005308059.1_dup1	926	2	164	7.57792	Up	3.20523e-61	1.07748e-61
XR_005304886.1_dup1	4332	36	184	3.57401	Up	3.37684e-61	1.13497e-61
XR_005300014.1_dup1	5814	55.53	206.41	3.11455	Up	3.89374e-61	1.30772e-61
XR_005435947.1_dup1	5472	34.7	182.18	3.61273	Up	4.32321e-61	1.45106e-61
XR_005421601.1_dup1	5307	47.49	197.14	3.2739	Up	4.7019e-61	1.57733e-61
XR_005302166.1_dup1	1407	48	197	3.25746	Up	9.38381e-61	3.13815e-61
XR_005429496.1_dup1	2997	4	150	6.44919	Up	5.21822e-60	1.73201e-60
XR_005306394.1_dup1	4084	12.84	152.87	4.79396	Up	5.6425e-60	1.8721e-60
XR_005429851.1_dup1	3099	37	182	3.51871	Up	7.50923e-60	2.48691e-60
XR_005422577.1_dup1	2056	0	209.81	9.93331	Up	1.5295e-59	5.04829e-60
XR_005429646.1_dup1	773	402.82	0	-8.43362	Down	1.79184e-59	5.90957e-60
XR_005297832.1_dup1	2393	33.24	176.5	3.62905	Up	1.95192e-59	6.435e-60
XR_005297834.1_dup1	7228	470.75	537.67	1.41213	Up	4.03318e-59	1.32505e-59
XR_005296635.1_dup1	3920	154.56	297.14	2.16335	Up	4.18717e-59	1.37541e-59
XR_005302717.1_dup1	3705	464.4	23.06	-3.11153	Down	4.81173e-59	1.57968e-59
XR_005433413.1_dup1	1685	114	260	2.40985	Up	6.33025e-59	2.0757e-59
XR_005302549.1_dup1	5181	0	206.93	9.91337	Up	6.48628e-59	2.12659e-59
XR_005431288.1_dup1	2307	397.82	0	-8.4156	Down	7.19103e-59	2.35512e-59
XR_005423554.1_dup1	3389	0	184.58	9.08855	Up	8.63009e-59	2.82436e-59
XR_005429603.1_dup1	450	46	189.95	3.26629	Up	8.86169e-59	2.8999e-59
XR_005425971.1_dup1	2480	107	253	2.4619	Up	8.89956e-59	2.91217e-59
XR_005300173.1_dup1	2237	340	4	-5.18902	Down	1.55553e-58	5.07465e-59
XR_005426049.1_dup1	4890	62.35	207.38	2.95419	Up	1.68299e-58	5.48882e-59
XR_005426936.1_dup1	3283	0	204.55	9.89668	Up	2.14912e-58	7.00122e-59
XR_005440380.1_dup1	1030	3	148	6.84486	Up	3.31071e-58	1.07674e-58
XR_005300351.1_dup1	3199	131.77	273.69	2.27489	Up	5.94163e-58	1.92786e-58
XR_005309393.1_dup1	1452	373.04	464.07	1.53538	Up	7.66112e-58	2.48166e-58
XR_005432186.1_dup1	2666	45.69	187.22	3.25516	Up	8.56323e-58	2.77294e-58
XR_005308498.1_dup1	3455	3.05	145.42	6.79564	Up	2.27685e-57	7.33856e-58
XR_005303695.1_dup1	8419	128.95	268.68	2.27945	Up	4.65438e-57	1.49479e-57
XR_005434040.1_dup1	1629	111.72	251.99	2.39385	Up	9.76432e-57	3.12456e-57
XR_005298124.1_dup1	1251	25	160	3.89844	Up	1.01686e-56	3.25173e-57
XR_005299997.1_dup1	1006	5.11	139.85	5.99478	Up	1.0853e-56	3.46959e-57
XR_005421459.1_dup1	1397	36.19	173.42	3.48098	Up	1.19878e-56	3.83076e-57
XR_005438404.1_dup1	3674	7.43	139.85	5.45475	Up	1.33574e-56	4.26502e-57
XR_005438148.1_dup1	4703	113.94	253.37	2.37334	Up	1.75317e-56	5.59228e-57
XR_005429404.1_dup1	1045	0	195	9.8277	Up	2.73067e-56	8.69574e-57
XR_005428762.1_dup1	1710	45.8	183.39	3.22187	Up	3.71818e-56	1.18231e-56
XR_005422757.1_dup1	2420	2.17	146.43	7.29674	Up	5.00565e-56	1.58952e-56
XR_005431827.1_dup1	6550	1946.69	409.13	-1.03002	Down	6.72314e-56	2.13214e-56
XR_005308694.1_dup1	1317	8.35	138.53	5.27265	Up	7.99042e-56	2.53161e-56
XR_005426052.1_dup1	2636	205	329	1.90284	Up	1.58332e-55	4.99942e-56
XR_005434853.1_dup1	662	48.48	184.66	3.14978	Up	1.95984e-55	6.18292e-56
XR_005422186.1_dup1	3013	19.44	149.49	4.16332	Up	3.4514e-55	1.08633e-55
XR_005298134.1_dup1	2031	85	222	2.6054	Up	4.45125e-55	1.39884e-55
XR_005427073.1_dup1	4653	275	382	1.69451	Up	5.64963e-55	1.77324e-55
XR_005429763.1_dup1	6915	30.15	162.17	3.64765	Up	5.86743e-55	1.84153e-55
XR_005423456.1_dup1	2397	363.19	0	-8.28421	Down	1.2186e-54	3.81085e-55
XR_005428429.1_dup1	3138	0	186.41	9.76271	Up	2.24964e-54	7.01413e-55
XR_005432563.1_dup1	2862	19	146	4.16227	Up	6.18987e-54	1.91925e-54
XR_005296395.1_dup1	2129	51	183	3.06365	Up	1.31167e-53	4.04889e-54
XR_005439421.1_dup1	4595	0	182.89	9.7352	Up	1.39269e-53	4.29653e-54
XR_005302080.1_dup1	2279	432.52	0	-9.85818	Down	1.91343e-53	5.89494e-54
XR_005308952.1_dup1	1688	155.54	281.43	2.07586	Up	2.59005e-53	7.96402e-54
XR_005296462.1_dup1	1795	49	180	3.09751	Up	2.76759e-53	8.50754e-54
XR_005427232.1_dup1	2204	53	184	3.01601	Up	3.99611e-53	1.22583e-53
XR_005305377.1_dup1	6298	1.63	142.15	7.66677	Up	6.37847e-53	1.95262e-53
XR_005303756.1_dup1	3730	519.9	39.8	-2.48702	Down	1.23041e-52	3.75125e-53
XR_005301778.1_dup1	4170	46.26	175.25	3.14195	Up	1.38193e-52	4.21015e-53
XR_005433537.1_dup1	2351	667.96	70.69	-2.01981	Down	1.8844e-52	5.73204e-53
XR_005299106.1_dup1	3164	2	136	7.30783	Up	4.00421e-52	1.21346e-52
XR_005432696.1_dup1	3080	491.51	35.07	-2.58854	Down	4.59671e-52	1.39191e-52
XR_005435851.1_dup1	4165	1	150.95	8.4583	Up	5.06195e-52	1.53145e-52
XR_005308942.1_dup1	3850	61.99	190.33	2.83877	Up	8.18463e-52	2.47118e-52
XR_005431104.1_dup1	1964	33	158	3.47976	Up	9.32113e-52	2.81288e-52
XR_005434977.1_dup1	1696	1	150	8.44919	Up	9.34138e-52	2.81832e-52
XR_005433130.1_dup1	1918	12.93	133.28	4.58604	Up	1.10036e-51	3.31771e-52
XR_005302471.1_dup1	1116	11.02	130.98	4.79152	Up	1.22854e-51	3.70215e-52
XR_005435906.1_dup1	2519	17	138	4.24143	Up	1.38395e-51	4.16831e-52
XR_005432417.1_dup1	1250	22.02	143.85	3.92805	Up	2.03965e-51	6.12917e-52
XR_005296927.1_dup1	5064	207.01	317.52	1.83752	Up	2.92464e-51	8.7723e-52
XR_005302854.1_dup1	1221	165	283	1.99871	Up	4.01653e-51	1.2027e-51
XR_005428632.1_dup1	1515	91.26	217.37	2.47247	Up	5.39868e-51	1.61403e-51
XR_005299859.1_dup1	2962	0	171.2	9.63991	Up	6.34567e-51	1.89604e-51
XR_005437966.1_dup1	4643	6	124.8	5.59888	Up	8.22536e-51	2.45354e-51
XR_005303745.1_dup1	7583	47.18	170.72	3.07576	Up	2.60666e-50	7.7321e-51
XR_005429618.1_dup1	4719	13.11	130.08	4.53103	Up	3.06072e-50	9.07085e-51
XR_005435553.1_dup1	3880	48.83	171.88	3.03593	Up	4.80598e-50	1.42139e-50
XR_005300658.1_dup1	2552	43	165	3.16043	Up	7.18111e-50	2.11923e-50
XR_005439787.1_dup1	3510	535.59	46.37	-2.30949	Down	7.95071e-50	2.34544e-50
XR_005425788.1_dup1	4360	34.19	154.33	3.39474	Up	1.25005e-49	3.67809e-50
XR_005298228.1_dup1	4153	68.35	191.07	2.70346	Up	1.60373e-49	4.71362e-50
XR_005301194.1_dup1	1436	18	134	4.11654	Up	2.37446e-49	6.96337e-50
XR_005424640.1_dup1	5028	48	169	3.03629	Up	3.0564e-49	8.95013e-50
XR_005440207.1_dup1	3404	0	163.44	9.57299	Up	3.92114e-49	1.14625e-49
XR_005432507.1_dup1	2356	2	127.02	7.20928	Up	3.94483e-49	1.15309e-49
XR_005305814.1_dup1	4147	302.03	382.29	1.56035	Up	4.55057e-49	1.32923e-49
XR_005303055.1_dup1	4683	16	130	4.24274	Up	1.04834e-48	3.0481e-49
XR_005435734.1_dup1	1160	50.33	170.16	2.97777	Up	1.10147e-48	3.20159e-49
XR_005304884.1_dup1	1675	514.1	43.51	-2.34226	Down	1.11167e-48	3.23075e-49
XR_005440290.1_dup1	3680	1	139.02	8.33952	Up	1.18826e-48	3.45189e-49
XR_005298227.1_dup1	4399	62.64	182.93	2.76651	Up	1.30858e-48	3.79939e-49
XR_005426808.1_dup1	1284	47.38	166.59	3.03432	Up	1.55151e-48	4.50044e-49
XR_005300306.1_dup1	1310	1.03	137.78	8.28395	Up	1.65458e-48	4.79831e-49
XR_005298454.1_dup1	2571	29.76	146.26	3.51746	Up	1.94281e-48	5.62818e-49
XR_005421340.1_dup1	3079	43.32	161.56	3.11934	Up	2.61454e-48	7.56323e-49
XR_005431165.1_dup1	9121	374.85	430.8	1.42108	Up	3.63016e-48	1.04868e-48
XR_005439727.1_dup1	1154	17.6	130.53	4.11111	Up	4.39149e-48	1.26713e-48
XR_005304440.1_dup1	3677	115.81	231.56	2.22	Up	6.52895e-48	1.88024e-48
XR_005300601.1_dup1	3081	9.26	120.18	4.91841	Up	6.59182e-48	1.89813e-48
XR_005300386.1_dup1	4998	127.22	241.52	2.14519	Up	6.89753e-48	1.98593e-48
XR_005424645.1_dup1	844	44.79	161.96	3.07476	Up	8.32244e-48	2.39231e-48
XR_005306722.1_dup1	4606	51.56	169.29	2.93554	Up	8.46093e-48	2.43175e-48
XR_005297072.1_dup1	4219	13.15	124.13	4.45909	Up	1.06817e-47	3.0654e-48
XR_005440205.1_dup1	1002	2	122.5	7.15701	Up	1.31269e-47	3.7613e-48
XR_005433539.1_dup1	1273	25.48	139	3.66802	Up	1.50965e-47	4.32256e-48
XR_005432361.1_dup1	8850	149.26	259.1	2.01605	Up	1.81524e-47	5.18994e-48
XR_005297340.1_dup1	1518	199	299	1.80775	Up	2.40968e-47	6.88075e-48
XR_005296479.1_dup1	3763	60	177	2.78109	Up	2.43766e-47	6.96011e-48
XR_005428317.1_dup1	6182	32.66	146.92	3.38981	Up	2.81308e-47	8.02572e-48
XR_005433306.1_dup1	6225	312	383	1.51617	Up	3.34959e-47	9.54887e-48
XR_005303605.1_dup1	3474	19.63	130.95	3.95826	Up	3.47582e-47	9.9065e-48
XR_005299612.1_dup1	1848	1.26	128.25	7.88976	Up	5.2034e-47	1.47921e-47
XR_005427673.1_dup1	1996	1367	265	-1.14658	Down	5.2341e-47	1.48789e-47
XR_005424838.1_dup1	2231	24.99	137.13	3.67649	Up	5.23437e-47	1.48791e-47
XR_005427381.1_dup1	3535	0	154	9.48716	Up	6.33968e-47	1.79955e-47
XR_005425333.1_dup1	1222	7.28	115.85	5.21255	Up	6.98282e-47	1.98129e-47
XR_005309179.1_dup1	3890	298.88	7.81	-4.03773	Down	8.3845e-47	2.37714e-47
XR_005433106.1_dup1	2719	1.03	131.47	8.21632	Up	1.10615e-46	3.12948e-47
XR_005431763.1_dup1	1483	3	115.81	6.49103	Up	1.13985e-46	3.22434e-47
XR_005298044.1_dup1	4562	299.82	0	-8.00758	Down	1.17911e-46	3.3349e-47
XR_005423599.1_dup1	2640	0	151.82	9.46659	Up	2.075e-46	5.85313e-47
XR_005423464.1_dup1	1511	15.15	123.54	4.24796	Up	2.10737e-46	5.94401e-47
XR_005423399.1_dup1	2041	43	156	3.07951	Up	3.55168e-46	9.98343e-47
XR_005429503.1_dup1	1703	12	119	4.53023	Up	4.14419e-46	1.16386e-46
XR_005438277.1_dup1	6695	4.67	112.67	5.81291	Up	4.39965e-46	1.23533e-46
XR_005434839.1_dup1	4447	2	118	7.10301	Up	4.40815e-46	1.2374e-46
XR_005300531.1_dup1	2359	2	118	7.10301	Up	4.40815e-46	1.2374e-46
XR_005432032.1_dup1	3753	6	113	5.45559	Up	4.4533e-46	1.24989e-46
XR_005299608.1_dup1	6257	92.71	205.52	2.36885	Up	4.70113e-46	1.31852e-46
XR_005431230.1_dup1	3450	11.17	117.7	4.61778	Up	5.65195e-46	1.58304e-46
XR_005301556.1_dup1	1382	1.87	118.24	7.20291	Up	7.08243e-46	1.98123e-46
XR_005421640.1_dup1	2249	6	112.47	5.44881	Up	7.2875e-46	2.03822e-46
XR_005437418.1_dup1	1760	0	149.04	9.43993	Up	9.47241e-46	2.64504e-46
XR_005307905.1_dup1	5277	0	149	9.43954	Up	9.68215e-46	2.70271e-46
XR_005421555.1_dup1	3796	0	146.83	9.41837	Up	3.18379e-45	8.82465e-46
XR_005427661.1_dup1	8106	0	146.72	9.41729	Up	3.38223e-45	9.37261e-46
XR_005299710.1_dup1	5509	428.09	31.02	-2.56627	Down	3.69774e-45	1.02391e-45
XR_005439337.1_dup1	1552	73.86	184.97	2.5448	Up	4.79624e-45	1.32606e-45
XR_005308229.1_dup1	3344	9.41	113.14	4.80814	Up	6.77058e-45	1.86827e-45
XR_005296833.1_dup1	2069	0	145	9.40028	Up	8.71842e-45	2.40323e-45
XR_005428431.1_dup1	2710	2	113.55	7.04756	Up	1.45969e-44	4.00913e-45
XR_005308845.1_dup1	2593	10	113	4.71862	Up	1.46493e-44	4.02337e-45
XR_005298230.1_dup1	4799	263.95	339	1.58139	Up	1.54279e-44	4.2354e-45
XR_005437022.1_dup1	9495	128.36	232.62	2.07815	Up	1.95622e-44	5.36419e-45
XR_005434764.1_dup1	2020	12	115	4.4809	Up	2.05767e-44	5.64075e-45
XR_005428277.1_dup1	1690	0	143.16	9.38186	Up	2.4085e-44	6.59488e-45
XR_005437900.1_dup1	1787	5	108	5.65333	Up	3.13394e-44	8.56526e-45
XR_005302052.1_dup1	2418	8.23	110.26	4.96424	Up	3.27118e-44	8.93875e-45
XR_005431174.1_dup1	2366	54	162.56	2.81031	Up	4.48265e-44	1.22299e-44
XR_005423105.1_dup1	1903	0	141.77	9.36778	Up	5.20098e-44	1.41709e-44
XR_005428293.1_dup1	2524	245.73	323.76	1.61822	Up	5.35691e-44	1.45926e-44
XR_005431239.1_dup1	3123	13.78	116	4.29385	Up	6.51014e-44	1.77132e-44
XR_005439824.1_dup1	5397	32.01	137.76	3.32593	Up	9.12899e-44	2.48069e-44
XR_005428986.1_dup1	4437	7	108	5.1679	Up	9.42251e-44	2.55945e-44
XR_005429004.1_dup1	2029	1	122	8.15111	Up	1.00209e-43	2.72033e-44
XR_005440196.1_dup1	3008	149.86	248.28	1.94872	Up	1.19655e-43	3.2443e-44
XR_005438047.1_dup1	1079	30.07	135	3.38693	Up	1.48327e-43	4.01658e-44
XR_005309452.1_dup1	3286	274.74	0	-7.88155	Down	2.14995e-43	5.8099e-44
XR_005433480.1_dup1	1649	0	139	9.33931	Up	2.42583e-43	6.54777e-44
XR_005438295.1_dup1	1018	4.96	105.6	5.6325	Up	2.79773e-43	7.54572e-44
XR_005306860.1_dup1	2808	6.88	106.61	5.17416	Up	3.19366e-43	8.60869e-44
XR_005435629.1_dup1	1749	35.27	140.01	3.20939	Up	3.76262e-43	1.01377e-43
XR_005436067.1_dup1	2229	101	205	2.24164	Up	4.15927e-43	1.12e-43
XR_005301045.1_dup1	5323	21	123	3.77057	Up	4.43619e-43	1.19386e-43
XR_005437295.1_dup1	2405	7.9	106.78	4.97702	Up	6.69071e-43	1.79589e-43
XR_005423853.1_dup1	2099	0	137	9.3184	Up	7.41035e-43	1.98808e-43
XR_005306832.1_dup1	4164	137.82	235.84	1.99539	Up	8.27167e-43	2.21697e-43
XR_005428235.1_dup1	4924	4	104.39	5.92621	Up	8.47162e-43	2.27008e-43
XR_005437737.1_dup1	2615	0	136.51	9.31323	Up	9.74836e-43	2.61073e-43
XR_005307037.1_dup1	2145	27	129	3.47671	Up	1.48915e-42	3.97834e-43
XR_005433803.1_dup1	3405	0	135.58	9.30337	Up	1.64159e-42	4.38143e-43
XR_005424276.1_dup1	1336	41.92	145.75	3.01816	Up	1.77614e-42	4.7384e-43
XR_005437790.1_dup1	1660	0	135	9.29719	Up	2.27309e-42	6.05293e-43
XR_005423479.1_dup1	5415	16.03	115	4.06316	Up	2.70677e-42	7.20172e-43
XR_005305516.1_dup1	3090	104.68	205.45	2.19317	Up	4.25755e-42	1.1299e-42
XR_005306846.1_dup1	8623	10	107	4.63991	Up	4.96629e-42	1.31707e-42
XR_005304441.1_dup1	1343	5.39	102.57	5.47055	Up	5.34521e-42	1.41702e-42
XR_005304633.1_dup1	1926	5.2	102.45	5.52064	Up	5.49657e-42	1.45684e-42
XR_005435319.1_dup1	3452	185	271	1.77114	Up	6.32549e-42	1.67491e-42
XR_005427625.1_dup1	5847	0	132.82	9.2737	Up	7.74979e-42	2.0487e-42
XR_005438221.1_dup1	2451	241.02	3.06	-5.07911	Down	8.01949e-42	2.11941e-42
XR_005420606.1_dup1	1915	1.91	105.71	7.01077	Up	1.06929e-41	2.82232e-42
XR_005306759.1_dup1	4676	2	105	6.93462	Up	1.30769e-41	3.44643e-42
XR_005301449.1_dup1	752	19	117	3.84281	Up	1.41915e-41	3.73799e-42
XR_005301436.1_dup1	838	7.81	103.45	4.94784	Up	1.49465e-41	3.93578e-42
XR_005298126.1_dup1	1631	49	150	2.83448	Up	3.79006e-41	9.92286e-42
XR_005420727.1_dup1	3206	262	7	-4.0057	Down	4.70392e-41	1.22956e-41
XR_005431825.1_dup1	5084	546.28	61.29	-1.93555	Down	5.84807e-41	1.52722e-41
XR_005432157.1_dup1	1337	5.51	100	5.40218	Up	6.2204e-41	1.62412e-41
XR_005427664.1_dup1	9818	0	129.02	9.23182	Up	6.65463e-41	1.73654e-41
XR_005308535.1_dup1	2642	461.84	43.15	-2.19959	Down	8.13494e-41	2.12079e-41
XR_005433307.1_dup1	2892	3	100	6.27927	Up	8.20552e-41	2.13905e-41
XR_005435948.1_dup1	3074	254.73	0	-7.77245	Down	9.55785e-41	2.48987e-41
XR_005296411.1_dup1	2430	51	151	2.78635	Up	1.01603e-40	2.64546e-41
XR_005306175.1_dup1	609	11	105	4.47519	Up	1.11097e-40	2.89098e-41
XR_005298160.1_dup1	2489	0	127.84	9.21857	Up	1.30169e-40	3.3837e-41
XR_005296679.1_dup1	1388	212	287	1.65736	Up	1.66716e-40	4.32973e-41
XR_005298855.1_dup1	1516	1.01	110.85	7.99848	Up	1.80971e-40	4.69898e-41
XR_005424224.1_dup1	2026	118.44	212.53	2.06388	Up	2.09517e-40	5.43629e-41
XR_005302288.1_dup1	4637	25	121	3.49538	Up	3.47748e-40	8.9905e-41
XR_005306854.1_dup1	1743	10.17	102.58	4.55473	Up	4.47082e-40	1.1541e-40
XR_005429592.1_dup1	3222	3	98	6.25012	Up	4.62504e-40	1.19355e-40
XR_005432314.1_dup1	2372	2.53	98.76	6.50709	Up	4.9416e-40	1.27472e-40
XR_005435381.1_dup1	3286	62.03	160	2.58741	Up	6.74378e-40	1.73555e-40
XR_005298700.1_dup1	716	15	108	4.06837	Up	7.44948e-40	1.91574e-40
XR_005421320.1_dup1	1489	11	103	4.44744	Up	7.85584e-40	2.01922e-40
XR_005432773.1_dup1	2815	0	124.19	9.17678	Up	1.04749e-39	2.68896e-40
XR_005299846.1_dup1	1551	3	97	6.23532	Up	1.10029e-39	2.82375e-40
XR_005305669.1_dup1	2902	9	100	4.6943	Up	1.45787e-39	3.73477e-40
XR_005304925.1_dup1	1772	1	108	7.97526	Up	1.47614e-39	3.78004e-40
XR_005422990.1_dup1	1700	57	154	2.65427	Up	1.6693e-39	4.26995e-40
XR_005296615.1_dup1	1629	10.91	102.02	4.4455	Up	1.84181e-39	4.70916e-40
XR_005425807.1_dup1	5995	46.48	143.09	2.84261	Up	1.92585e-39	4.92368e-40
XR_005298379.1_dup1	2094	1	107	7.96184	Up	2.95984e-39	7.54495e-40
XR_005440087.1_dup1	1399	3	95.66	6.21525	Up	3.52217e-39	8.96878e-40
XR_005434832.1_dup1	1875	9	99	4.6798	Up	3.85067e-39	9.79579e-40
XR_005436424.1_dup1	3169	294.43	13.66	-3.20952	Down	4.08368e-39	1.03865e-39
XR_005427125.1_dup1	3003	7.91	97.62	4.8458	Up	4.51726e-39	1.14835e-39
XR_005440384.1_dup1	4763	0	121.59	9.14625	Up	4.6702e-39	1.18695e-39
XR_005424278.1_dup1	1481	9.2	98.99	4.64795	Up	4.86637e-39	1.23668e-39
XR_005298120.1_dup1	6323	24	117	3.50577	Up	5.31471e-39	1.34999e-39
XR_005428501.1_dup1	1320	0	121.36	9.14352	Up	5.33249e-39	1.35446e-39
XR_005424633.1_dup1	7384	111.62	202.59	2.08034	Up	5.65877e-39	1.43662e-39
XR_005296708.1_dup1	1357	7.75	97.11	4.86772	Up	6.26337e-39	1.58858e-39
XR_005423500.1_dup1	4078	27	120	3.37237	Up	8.9094e-39	2.25488e-39
XR_005433360.1_dup1	3341	97.57	189.7	2.17958	Up	1.02327e-38	2.58765e-39
XR_005305223.1_dup1	964	90.15	182.97	2.24158	Up	1.16391e-38	2.94173e-39
XR_005432508.1_dup1	2359	0	119.98	9.12702	Up	1.18324e-38	2.98911e-39
XR_005437833.1_dup1	2097	0	119.73	9.12401	Up	1.36737e-38	3.4506e-39
XR_005428756.1_dup1	2616	3	94	6.19	Up	1.49378e-38	3.7676e-39
XR_005434021.1_dup1	2386	15.73	105.67	3.96835	Up	1.79644e-38	4.52632e-39
XR_005305006.1_dup1	6866	82	175	2.31403	Up	1.94001e-38	4.88371e-39
XR_005299001.1_dup1	1880	0	118.72	9.11179	Up	2.45463e-38	6.16798e-39
XR_005434547.1_dup1	1961	77.15	170.17	2.36161	Up	2.6671e-38	6.69835e-39
XR_005421556.1_dup1	3709	4	92.64	5.75393	Up	3.34363e-38	8.38582e-39
XR_005295769.1_dup1	4951	30.59	122.44	3.22131	Up	4.50244e-38	1.1268e-38
XR_005433170.1_dup1	1665	2.15	94.27	6.67476	Up	4.99634e-38	1.2495e-38
XR_005438006.1_dup1	2338	9	96	4.63541	Up	7.12053e-38	1.77624e-38
XR_005424704.1_dup1	5139	38	130.02	2.99503	Up	8.19277e-38	2.04237e-38
XR_005425773.1_dup1	5388	240	298	1.53265	Up	1.11207e-37	2.76657e-38
XR_005299538.1_dup1	1202	0	116	9.07835	Up	1.19397e-37	2.96771e-38
XR_005298587.1_dup1	5303	0	115.86	9.07661	Up	1.29557e-37	3.2192e-38
XR_005437140.1_dup1	328	118.21	204.11	2.00837	Up	1.3856e-37	3.44188e-38
XR_005298696.1_dup1	2594	15	102.55	3.99366	Up	1.57944e-37	3.91893e-38
XR_005295879.1_dup1	1720	1	101.25	7.88215	Up	1.66247e-37	4.12361e-38
XR_005431217.1_dup1	2131	6.26	91.93	5.09667	Up	2.16633e-37	5.36377e-38
XR_005428634.1_dup1	1408	69.32	160.31	2.42989	Up	2.38337e-37	5.90019e-38
XR_005434537.1_dup1	2465	0	114.63	9.06121	Up	2.6579e-37	6.57467e-38
XR_005307833.1_dup1	4475	28.7	118.32	3.26394	Up	2.94906e-37	7.29182e-38
XR_005439103.1_dup1	2080	216.98	3.41	-4.77127	Down	3.62689e-37	8.95504e-38
XR_005422726.1_dup1	2568	1	100	7.86423	Up	4.01697e-37	9.90758e-38
XR_005298764.1_dup1	3408	62.15	152.8	2.51819	Up	4.29163e-37	1.05812e-37
XR_005432693.1_dup1	3192	226.74	0	-7.60452	Down	5.75447e-37	1.41632e-37
XR_005430809.1_dup1	2484	5.04	89.84	5.37623	Up	6.30197e-37	1.55017e-37
XR_005429635.1_dup1	2920	226.27	0	-7.60153	Down	6.67233e-37	1.64085e-37
XR_005423514.1_dup1	1429	26.55	114.82	3.33296	Up	7.88862e-37	1.93752e-37
XR_005296478.1_dup1	4199	460	442	1.16278	Up	1.28083e-36	3.13745e-37
XR_005434313.1_dup1	2635	1	98	7.83508	Up	1.6561e-36	4.0498e-37
XR_005428625.1_dup1	2213	7.39	90.9	4.84101	Up	1.72616e-36	4.21988e-37
XR_005433542.1_dup1	1943	6.73	89.98	4.9613	Up	2.15466e-36	5.25983e-37
XR_005295864.1_dup1	2871	114.79	197.67	2.00447	Up	2.29758e-36	5.60442e-37
XR_005428276.1_dup1	1375	0	110.84	9.01271	Up	2.46275e-36	6.00424e-37
XR_005305451.1_dup1	5556	4.43	87.96	5.53184	Up	2.67954e-36	6.5309e-37
XR_005428639.1_dup1	3468	5	88	5.35788	Up	3.44487e-36	8.3791e-37
XR_005430770.1_dup1	2717	19.68	105.08	3.63706	Up	3.73217e-36	9.07415e-37
XR_005422355.1_dup1	2048	11.17	94.57	4.30213	Up	3.73468e-36	9.07995e-37
XR_005301248.1_dup1	3221	255	303	1.46919	Up	4.58045e-36	1.11206e-36
XR_005438630.1_dup1	1610	359.83	28.73	-2.42631	Down	5.53364e-36	1.34203e-36
XR_005308900.1_dup1	3581	219.43	0	-7.55725	Down	5.79176e-36	1.40405e-36
XR_005439703.1_dup1	3251	29.1	115.54	3.20967	Up	6.48802e-36	1.57179e-36
XR_005304634.1_dup1	1835	3.31	86.84	5.93383	Up	6.83903e-36	1.65656e-36
XR_005306568.1_dup1	4393	0	109	8.98856	Up	7.30757e-36	1.7678e-36
XR_005307392.1_dup1	2205	2	88.66	6.69058	Up	7.67536e-36	1.85607e-36
XR_005428251.1_dup1	2663	38	125	2.93823	Up	8.85152e-36	2.13865e-36
XR_005426168.1_dup1	2651	10.36	92.63	4.38083	Up	9.42928e-36	2.27738e-36
XR_005304148.1_dup1	1951	0	107.5	8.96856	Up	1.77951e-35	4.28136e-36
XR_005432310.1_dup1	1811	12.03	93.3	4.17561	Up	3.70875e-35	8.8781e-36
XR_005309888.1_dup1	540	321.89	22.55	-2.615	Down	4.54204e-35	1.08585e-35
XR_005432036.1_dup1	3694	3.62	84.39	5.76338	Up	5.93538e-35	1.41585e-35
XR_005435677.1_dup1	9721	10.2	90.52	4.37004	Up	6.16083e-35	1.46903e-35
XR_005429558.1_dup1	2674	1	92.64	7.75393	Up	7.60858e-35	1.81203e-35
XR_005304575.1_dup1	1042	838.04	148.25	-1.27862	Down	1.0491e-34	2.49241e-35
XR_005432000.1_dup1	1444	13.82	94.37	3.99194	Up	1.15944e-34	2.75318e-35
XR_005307180.1_dup1	2402	1	92	7.74393	Up	1.2054e-34	2.86089e-35
XR_005425989.1_dup1	2432	0	103.91	8.91956	Up	1.51647e-34	3.59159e-35
XR_005429941.1_dup1	915	0	103.7	8.91664	Up	1.71993e-34	4.07053e-35
XR_005308831.1_dup1	2353	88	169	2.16182	Up	2.41344e-34	5.70142e-35
XR_005434831.1_dup1	830	8	86	4.64664	Up	3.8804e-34	9.13942e-35
XR_005427011.1_dup1	707	24.37	105.8	3.33853	Up	4.07842e-34	9.60344e-35
XR_005424628.1_dup1	3924	3.45	82.23	5.79537	Up	4.21769e-34	9.92984e-35
XR_005436631.1_dup1	5386	20.43	100.74	3.52225	Up	6.1614e-34	1.446e-34
XR_005438037.1_dup1	1406	11	89	4.23667	Up	7.22616e-34	1.69395e-34
XR_005422661.1_dup1	667	2.32	82.23	6.36784	Up	8.86199e-34	2.07353e-34
XR_005301818.1_dup1	5078	7	84	4.80533	Up	9.02548e-34	2.11146e-34
XR_005306692.1_dup1	5873	13	91	4.02773	Up	1.16893e-33	2.73045e-34
XR_005430341.1_dup1	5957	9	86	4.47671	Up	1.23482e-33	2.88356e-34
XR_005424074.1_dup1	1299	897.01	167.76	-1.19835	Down	1.31545e-33	3.07063e-34
XR_005440289.1_dup1	1910	3	80.98	5.9749	Up	1.43243e-33	3.34135e-34
XR_005434854.1_dup1	1796	59	140.26	2.46969	Up	1.76394e-33	4.10859e-34
XR_005305834.1_dup1	1537	266	301	1.39871	Up	2.08641e-33	4.8545e-34
XR_005427727.1_dup1	2063	10	86.52	4.33341	Up	2.45282e-33	5.70181e-34
XR_005299803.1_dup1	4066	437.8	48.9	-1.94199	Down	2.63538e-33	6.1234e-34
XR_005308291.1_dup1	2638	13	90	4.01178	Up	3.12636e-33	7.25291e-34
XR_005304873.1_dup1	5584	563	79	-1.61284	Down	4.02766e-33	9.32996e-34
XR_005301271.1_dup1	662	2	81	6.56022	Up	4.49273e-33	1.03962e-33
XR_005425008.1_dup1	4498	25	104	3.27696	Up	4.61902e-33	1.06855e-33
XR_005432680.1_dup1	2509	0	98	8.83508	Up	5.37185e-33	1.2415e-33
XR_005420652.1_dup1	5273	11.83	87.95	4.11461	Up	5.6016e-33	1.29444e-33
XR_005435676.1_dup1	1595	80	158	2.20222	Up	6.25905e-33	1.44541e-33
XR_005308652.1_dup1	5670	68	147	2.33258	Up	7.3974e-33	1.70653e-33
XR_005297567.1_dup1	5909	0	97.33	8.82518	Up	8.07571e-33	1.86194e-33
XR_005296526.1_dup1	7352	0	97.15	8.82251	Up	9.01154e-33	2.07607e-33
XR_005433047.1_dup1	720	4	79	5.52415	Up	9.03561e-33	2.08137e-33
XR_005302438.1_dup1	4739	19.67	97.04	3.52295	Up	9.31236e-33	2.14479e-33
XR_005423448.1_dup1	2184	0	97.09	8.82162	Up	9.34709e-33	2.15214e-33
XR_005433473.1_dup1	1740	1	85.18	7.63281	Up	1.69563e-32	3.88711e-33
XR_005304680.1_dup1	2990	86	162	2.13396	Up	1.74041e-32	3.98916e-33
XR_005297580.1_dup1	9963	74.37	151.72	2.24899	Up	1.79308e-32	4.10915e-33
XR_005305450.1_dup1	3566	2.66	77.92	6.09287	Up	2.60202e-32	5.94206e-33
XR_005301099.1_dup1	1212	34.7	112.38	2.91575	Up	4.15955e-32	9.46681e-33
XR_005433929.1_dup1	3871	8.79	82	4.44206	Up	4.83938e-32	1.10032e-32
XR_005297556.1_dup1	968	8.11	80.99	4.54034	Up	5.83797e-32	1.32547e-32
XR_005433275.1_dup1	4581	306.33	23.32	-2.49508	Down	7.75986e-32	1.7579e-32
XR_005303885.1_dup1	3397	42.16	118.78	2.71472	Up	1.43339e-31	3.2335e-32
XR_005303684.1_dup1	1831	85.23	158.62	2.11651	Up	1.56473e-31	3.52761e-32
XR_005431146.1_dup1	2883	19.89	93.78	3.45761	Up	2.84478e-31	6.39108e-32
XR_005427183.1_dup1	2675	5	76	5.14637	Up	2.85834e-31	6.4208e-32
XR_005303562.1_dup1	1687	0	91.51	8.73623	Up	2.87036e-31	6.44742e-32
XR_005435347.1_dup1	4134	144	205	1.72993	Up	3.77674e-31	8.4584e-32
XR_005429758.1_dup1	1460	486.61	64.12	-1.70355	Down	4.63862e-31	1.03719e-31
XR_005431169.1_dup1	10493	211.64	254.45	1.48614	Up	4.69335e-31	1.04937e-31
XR_005422120.1_dup1	2248	45.14	120.43	2.63609	Up	4.80679e-31	1.07448e-31
XR_005295873.1_dup1	1870	10	81	4.23829	Up	5.56669e-31	1.24335e-31
XR_005308820.1_dup1	1518	42	116.89	2.69706	Up	6.84142e-31	1.52615e-31
XR_005432597.1_dup1	2752	329	29	-2.28359	Down	7.12394e-31	1.58866e-31
XR_005429372.1_dup1	1926	0	90	8.71222	Up	7.31363e-31	1.62939e-31
XR_005432982.1_dup1	1666	0	90	8.71222	Up	7.31363e-31	1.62939e-31
XR_005306054.1_dup1	1014	2.36	74.37	6.19823	Up	7.5127e-31	1.6732e-31
XR_005439685.1_dup1	955	0	89.85	8.70982	Up	8.02737e-31	1.78668e-31
XR_005299435.1_dup1	3079	5.49	75	4.99238	Up	1.14943e-30	2.55265e-31
XR_005431094.1_dup1	6675	20.05	92.46	3.4256	Up	1.22709e-30	2.72361e-31
XR_005304702.1_dup1	6049	0	89.09	8.69756	Up	1.28742e-30	2.85685e-31
XR_005295856.1_dup1	866	4.75	74.19	5.1856	Up	1.30284e-30	2.89073e-31
XR_005426110.1_dup1	2610	1	79	7.52415	Up	1.61157e-30	3.56847e-31
XR_005424626.1_dup1	3113	2.41	73.42	6.14944	Up	1.64692e-30	3.64621e-31
XR_005430412.1_dup1	9302	0	88.6	8.68961	Up	1.74666e-30	3.8649e-31
XR_005298023.1_dup1	1294	3	73	5.82523	Up	1.84346e-30	4.07697e-31
XR_005439704.1_dup1	3172	8.89	78.36	4.36023	Up	1.93897e-30	4.28595e-31
XR_005301143.1_dup1	1146	28.24	101.26	3.06262	Up	1.99256e-30	4.40338e-31
XR_005303239.1_dup1	4593	29	102	3.03482	Up	2.17493e-30	4.80406e-31
XR_005299264.1_dup1	1449	0	88.18	8.68275	Up	2.26939e-30	5.01109e-31
XR_005433172.1_dup1	1406	23.82	96.16	3.23364	Up	2.31627e-30	5.11401e-31
XR_005438400.1_dup1	2353	257.35	283.21	1.35851	Up	3.09306e-30	6.81269e-31
XR_005301560.1_dup1	2523	1	78	7.50577	Up	3.39047e-30	7.45891e-31
XR_005429698.1_dup1	1353	49	122	2.5364	Up	3.45501e-30	7.59981e-31
XR_005428861.1_dup1	3597	331	332	1.22472	Up	3.53555e-30	7.77561e-31
XR_005425994.1_dup1	3574	0	87.44	8.67059	Up	3.60211e-30	7.92086e-31
XR_005297070.1_dup1	5104	32.78	105.43	2.90577	Up	3.96072e-30	8.70263e-31
XR_005424068.1_dup1	2997	0	87.09	8.66481	Up	4.48333e-30	9.84327e-31
XR_005433328.1_dup1	4449	3	72	5.80533	Up	4.55516e-30	9.99924e-31
XR_005430034.1_dup1	1888	0	87	8.66332	Up	4.74302e-30	1.04035e-30
XR_005421569.1_dup1	4262	167.78	219.02	1.60486	Up	5.61547e-30	1.23037e-30
XR_005432340.1_dup1	2286	133.67	193.21	1.75187	Up	6.01209e-30	1.31678e-30
XR_005297996.1_dup1	3145	116	179	1.84621	Up	7.89076e-30	1.72523e-30
XR_005429196.1_dup1	2573	0	86.06	8.64764	Up	8.54736e-30	1.86782e-30
XR_005422177.1_dup1	2530	0	86	8.64664	Up	8.87525e-30	1.9377e-30
XR_005430135.1_dup1	12071	23.68	94.45	3.21625	Up	1.02024e-29	2.22509e-30
XR_005433916.1_dup1	3315	14	83	3.78806	Up	1.02885e-29	2.24368e-30
XR_005435887.1_dup1	3443	191	235	1.51946	Up	1.02975e-29	2.24557e-30
XR_005422894.1_dup1	4184	73.09	142.79	2.18652	Up	1.13325e-29	2.46881e-30
XR_005302963.1_dup1	2861	20	90	3.3903	Up	1.25239e-29	2.72686e-30
XR_005432576.1_dup1	1309	95.1	161.43	1.98376	Up	1.26155e-29	2.74674e-30
XR_005427866.1_dup1	1337	6	73	4.82523	Up	1.31672e-29	2.86595e-30
XR_005302313.1_dup1	2348	11	79	4.06472	Up	1.35678e-29	2.95273e-30
XR_005428041.1_dup1	1938	32	103	2.90687	Up	1.7509e-29	3.80067e-30
XR_005305513.1_dup1	4034	32.02	102.87	2.90415	Up	2.01474e-29	4.36939e-30
XR_005301373.1_dup1	695	2	71	6.37012	Up	2.1538e-29	4.66819e-30
XR_005439012.1_dup1	3033	250	275	1.35788	Up	2.17984e-29	4.72395e-30
XR_005431171.1_dup1	6108	472.8	63.86	-1.66787	Down	2.20461e-29	4.77709e-30
XR_005301438.1_dup1	1582	1.35	72.86	6.97447	Up	2.49654e-29	5.40523e-30
XR_005432408.1_dup1	1042	0	84	8.61269	Up	3.12404e-29	6.75135e-30
XR_005305717.1_dup1	1173	515	443	1.00311	Up	3.17023e-29	6.85078e-30
XR_005426053.1_dup1	4535	20	89	3.37418	Up	3.29096e-29	7.10662e-30
XR_005422113.1_dup1	4871	11	78.09	4.04801	Up	3.32451e-29	7.17887e-30
XR_005423260.1_dup1	3280	0	83.88	8.61063	Up	3.36983e-29	7.27467e-30
XR_005424424.1_dup1	1312	2.72	69.68	5.89944	Up	3.85588e-29	8.3197e-30
XR_005303337.1_dup1	814	8	74	4.42982	Up	4.81375e-29	1.03733e-29
XR_005302975.1_dup1	3730	2	70	6.34965	Up	5.07915e-29	1.09393e-29
XR_005421536.1_dup1	738	40	110	2.6798	Up	5.56621e-29	1.19819e-29
XR_005438150.1_dup1	2708	6.85	72.34	4.62099	Up	6.36603e-29	1.36873e-29
XR_005309546.1_dup1	3518	23.95	92.8	3.17447	Up	6.58583e-29	1.41563e-29
XR_005426935.1_dup1	5426	0	82.47	8.58617	Up	8.22082e-29	1.76439e-29
XR_005426738.1_dup1	3526	113.94	174	1.83118	Up	9.70445e-29	2.0807e-29
XR_005435621.1_dup1	7410	167.98	0	-7.17177	Down	1.07461e-28	2.30216e-29
XR_005301364.1_dup1	2790	0	82	8.57792	Up	1.10756e-28	2.37061e-29
XR_005429491.1_dup1	4628	12	78	3.92081	Up	1.23597e-28	2.64352e-29
XR_005427853.1_dup1	905	4	68.72	5.32303	Up	1.32763e-28	2.83799e-29
XR_005421153.1_dup1	6751	0	81.46	8.56839	Up	1.56069e-28	3.33216e-29
XR_005420950.1_dup1	3558	0	81.34	8.56626	Up	1.68442e-28	3.5946e-29
XR_005433121.1_dup1	5062	9.07	73.87	4.24619	Up	1.99317e-28	4.2491e-29
XR_005303399.1_dup1	1085	10	75	4.12726	Up	2.045e-28	4.35922e-29
XR_005426713.1_dup1	1809	38.15	106.69	2.70404	Up	2.05042e-28	4.37054e-29
XR_005304979.1_dup1	1613	20	87	3.34139	Up	2.26682e-28	4.82571e-29
XR_005430769.1_dup1	6968	300.33	304.51	1.24031	Up	2.42078e-28	5.1506e-29
XR_005299152.1_dup1	1518	1	72.25	7.3953	Up	2.53786e-28	5.3976e-29
XR_005439274.1_dup1	1884	103.04	164	1.89086	Up	2.56838e-28	5.46189e-29
XR_005432712.1_dup1	1300	200.97	8.55	-3.33454	Down	4.27814e-28	9.05565e-29
XR_005432578.1_dup1	2349	10	74	4.1079	Up	5.47695e-28	1.15755e-28
XR_005439263.1_dup1	3861	4.96	67.94	4.99622	Up	6.09639e-28	1.28751e-28
XR_005434988.1_dup1	4273	7.2	70.39	4.50967	Up	6.4233e-28	1.35617e-28
XR_005297635.1_dup1	4394	29	95.75	2.94359	Up	7.57752e-28	1.59509e-28
XR_005435534.1_dup1	2380	29.71	96.33	2.91741	Up	8.94574e-28	1.88124e-28
XR_005306183.1_dup1	12054	5.81	68.34	4.77649	Up	9.83262e-28	2.06626e-28
XR_005306110.1_dup1	5373	13.38	77.5	3.75449	Up	1.07756e-27	2.26305e-28
XR_005430401.1_dup1	2128	22	87.62	3.21413	Up	1.12954e-27	2.37136e-28
XR_005305376.1_dup1	2495	3	65.85	5.67652	Up	1.23315e-27	2.5876e-28
XR_005433612.1_dup1	3042	235	258	1.35508	Up	1.36289e-27	2.85858e-28
XR_005437227.1_dup1	4624	5	67.07	4.96604	Up	1.46121e-27	3.06117e-28
XR_005423176.1_dup1	7487	63.18	127.95	2.23841	Up	1.69438e-27	3.54537e-28
XR_005439962.1_dup1	3581	235.49	15	-2.75226	Down	1.7605e-27	3.68201e-28
XR_005300472.1_dup1	2092	11	74	3.97039	Up	1.86765e-27	3.90417e-28
XR_005301992.1_dup1	4844	0	77.55	8.49743	Up	1.90081e-27	3.97328e-28
XR_005435055.1_dup1	3436	7	68.98	4.52112	Up	2.0207e-27	4.22156e-28
XR_005303875.1_dup1	3742	176	216	1.51583	Up	2.35421e-27	4.91348e-28
XR_005428369.1_dup1	2260	197.74	8.79	-3.27123	Down	3.01574e-27	6.27781e-28
XR_005432996.1_dup1	2001	0	76.75	8.48247	Up	3.18155e-27	6.62226e-28
XR_005434540.1_dup1	1624	177.36	216.32	1.50686	Up	3.61678e-27	7.52201e-28
XR_005301246.1_dup1	1680	77	139	2.07253	Up	3.80164e-27	7.90323e-28
XR_005426491.1_dup1	1360	20	84	3.29076	Up	4.07056e-27	8.45652e-28
XR_005424380.1_dup1	2408	21	85	3.23745	Up	4.67304e-27	9.69758e-28
XR_005431913.1_dup1	2632	2.31	64.44	6.02236	Up	4.86993e-27	1.01043e-27
XR_005307683.1_dup1	2312	27.99	92.65	2.94725	Up	4.97528e-27	1.03206e-27
XR_005434277.1_dup1	2702	0	76	8.4683	Up	5.16247e-27	1.06993e-27
XR_005439331.1_dup1	506	0	75.88	8.46602	Up	5.57876e-27	1.15554e-27
XR_005435202.1_dup1	2241	154.08	198.7	1.58728	Up	6.06688e-27	1.256e-27
XR_005306398.1_dup1	3077	1	68	7.30783	Up	6.44446e-27	1.33297e-27
XR_005300900.1_dup1	2444	8	69	4.3289	Up	6.5383e-27	1.35224e-27
XR_005436763.1_dup1	1483	13	75	3.74875	Up	7.93575e-27	1.63921e-27
XR_005299252.1_dup1	4067	3	63.8	5.63089	Up	8.09613e-27	1.67211e-27
XR_005296662.1_dup1	1733	14	76	3.66094	Up	9.84584e-27	2.03012e-27
XR_005303279.1_dup1	1171	0	75	8.44919	Up	9.86074e-27	2.03193e-27
XR_005304837.1_dup1	1967	5.03	64.97	4.91152	Up	1.13736e-26	2.34108e-27
XR_005307890.1_dup1	1844	21	84.05	3.22123	Up	1.1601e-26	2.38738e-27
XR_005298148.1_dup1	1850	41.3	105.19	2.56916	Up	1.30338e-26	2.6805e-27
XR_005435297.1_dup1	8143	22	85	3.17033	Up	1.37662e-26	2.82997e-27
XR_005305935.1_dup1	1814	161.39	3.79	-4.19184	Down	1.38818e-26	2.85296e-27
XR_005426097.1_dup1	956	3	63.11	5.61521	Up	1.52791e-26	3.1375e-27
XR_005431195.1_dup1	3592	13.12	74.13	3.71866	Up	2.15248e-26	4.40674e-27
XR_005433541.1_dup1	2537	32.64	95.9	2.77526	Up	2.2521e-26	4.60685e-27
XR_005427194.1_dup1	2124	31.69	94.73	2.80017	Up	2.67697e-26	5.46935e-27
XR_005428661.1_dup1	2238	150.04	2.3	-4.8072	Down	2.79166e-26	5.70199e-27
XR_005421056.1_dup1	2885	5	64	4.89844	Up	2.81372e-26	5.74597e-27
XR_005428479.1_dup1	1904	37	100	2.65477	Up	3.01719e-26	6.15587e-27
XR_005297228.1_dup1	6227	0	73.04	8.41099	Up	3.52647e-26	7.18553e-27
XR_005306161.1_dup1	1286	0	73	8.4102	Up	3.61969e-26	7.36896e-27
XR_005420878.1_dup1	4170	0	72.84	8.40703	Up	4.01798e-26	8.17434e-27
XR_005421151.1_dup1	6828	0	72.64	8.40306	Up	4.57837e-26	9.30622e-27
XR_005432669.1_dup1	4532	24.87	86.87	3.02482	Up	4.74446e-26	9.64126e-27
XR_005427405.1_dup1	684	18	79	3.35423	Up	5.42583e-26	1.10174e-26
XR_005439918.1_dup1	8946	27	89	2.94122	Up	5.57029e-26	1.13086e-26
XR_005434450.1_dup1	2089	108.18	160.84	1.79256	Up	5.72389e-26	1.16176e-26
XR_005434267.1_dup1	1535	55	116	2.29699	Up	7.88545e-26	1.59539e-26
XR_005425795.1_dup1	7725	7.64	65.93	4.32966	Up	8.66297e-26	1.752e-26
XR_005433359.1_dup1	2307	11	70	3.89022	Up	9.59885e-26	1.94024e-26
XR_005296925.1_dup1	2850	1	64.35	7.22824	Up	1.07063e-25	2.16243e-26
XR_005433549.1_dup1	3676	142.03	1.28	-5.57354	Down	1.10993e-25	2.24055e-26
XR_005433409.1_dup1	2391	8	66	4.26477	Up	1.25257e-25	2.52601e-26
XR_005438218.1_dup1	5898	222.29	241.74	1.34138	Up	1.39814e-25	2.81519e-26
XR_005439681.1_dup1	832	1	64	7.22037	Up	1.40404e-25	2.82573e-26
XR_005429761.1_dup1	3196	146.24	0	-6.97182	Down	1.69766e-25	3.41197e-26
XR_005298053.1_dup1	1516	419	367	1.0292	Up	1.75612e-25	3.52855e-26
XR_005436562.1_dup1	1718	0	70.55	8.36095	Up	1.8008e-25	3.61735e-26
XR_005309244.1_dup1	1153	67.07	125.48	2.12409	Up	2.13439e-25	4.2817e-26
XR_005298042.1_dup1	1674	145.04	0	-6.95994	Down	2.56409e-25	5.13924e-26
XR_005422149.1_dup1	4552	11	69	3.86946	Up	2.56944e-25	5.14942e-26
XR_005436252.1_dup1	3406	0	69.9	8.34759	Up	2.76229e-25	5.52878e-26
XR_005434280.1_dup1	3991	2	60	6.12726	Up	3.02402e-25	6.04771e-26
XR_005434103.1_dup1	4548	8	65	4.24274	Up	3.35446e-25	6.70101e-26
XR_005438975.1_dup1	3022	48.03	107.86	2.38752	Up	3.44457e-25	6.87921e-26
XR_005430945.1_dup1	1076	90.69	144.48	1.89223	Up	3.64457e-25	7.27692e-26
XR_005298154.1_dup1	1307	13.96	72.01	3.58727	Up	4.65344e-25	9.27425e-26
XR_005424096.1_dup1	4824	87.24	141.1	1.91403	Up	5.709e-25	1.13507e-25
XR_005296672.1_dup1	3498	204.19	227.07	1.3736	Up	5.85333e-25	1.16337e-25
XR_005437791.1_dup1	1241	1	62	7.17457	Up	6.64711e-25	1.31989e-25
XR_005431878.1_dup1	3657	32.57	92.06	2.7194	Up	6.97967e-25	1.38503e-25
XR_005438629.1_dup1	772	142.06	0	-6.92998	Down	7.15923e-25	1.42022e-25
XR_005435707.1_dup1	1489	2	59	6.10301	Up	7.29786e-25	1.44711e-25
XR_005307391.1_dup1	2215	0	68.34	8.31503	Up	7.7419e-25	1.53472e-25
XR_005428085.1_dup1	3184	0	68	8.30783	Up	9.69862e-25	1.91842e-25
XR_005433674.1_dup1	691	9	65	4.07281	Up	1.14375e-24	2.25927e-25
XR_005436640.1_dup1	2182	62	119	2.16099	Up	1.1565e-24	2.28404e-25
XR_005422260.1_dup1	2286	3.28	58.53	5.37778	Up	1.22095e-24	2.41045e-25
XR_005303593.1_dup1	974	21	79	3.13183	Up	1.43243e-24	2.82446e-25
XR_005436561.1_dup1	1635	2	58.2	6.08332	Up	1.47907e-24	2.91423e-25
XR_005428078.1_dup1	3964	145	3	-4.37457	Down	1.50468e-24	2.96424e-25
XR_005298916.1_dup1	3792	3	58	5.49339	Up	1.73237e-24	3.40882e-25
XR_005431193.1_dup1	3766	7.28	62.42	4.32037	Up	1.77188e-24	3.48486e-25
XR_005423630.1_dup1	5945	3	57.58	5.4829	Up	2.56127e-24	5.01977e-25
XR_005436416.1_dup1	3734	384.73	51.9	-1.66967	Down	2.99248e-24	5.86022e-25
XR_005427113.1_dup1	4201	0	66.29	8.27109	Up	3.02434e-24	5.9223e-25
XR_005422072.1_dup1	2025	1	60	7.12726	Up	3.17805e-24	6.21962e-25
XR_005430723.1_dup1	1688	3	57.31	5.47612	Up	3.29382e-24	6.44453e-25
XR_005296232.1_dup1	3754	3.41	57.56	5.29759	Up	3.30463e-24	6.46535e-25
XR_005438005.1_dup1	5319	121	165	1.66783	Up	3.36683e-24	6.58637e-25
XR_005424815.1_dup1	1168	0	66	8.26477	Up	3.67016e-24	7.1678e-25
XR_005306447.1_dup1	2560	106.54	153.77	1.74975	Up	3.93009e-24	7.6721e-25
XR_005307239.1_dup1	1627	3	57	5.4683	Up	4.39746e-24	8.57371e-25
XR_005308737.1_dup1	4446	3	57	5.4683	Up	4.39746e-24	8.57371e-25
XR_005439390.1_dup1	4866	12.09	67.4	3.69931	Up	4.62229e-24	9.00906e-25
XR_005308499.1_dup1	3676	0	65.31	8.2496	Up	5.82131e-24	1.13286e-24
XR_005432679.1_dup1	2518	136	0	-6.86709	Down	5.84958e-24	1.13833e-24
XR_005437119.1_dup1	2926	0	65.09	8.24474	Up	6.74524e-24	1.31106e-24
XR_005304398.1_dup1	1702	1	59	7.10301	Up	6.97542e-24	1.35486e-24
XR_005423476.1_dup1	777	1	59	7.10301	Up	6.97542e-24	1.35486e-24
XR_005307688.1_dup1	1863	9	63.16	4.03139	Up	7.02522e-24	1.3644e-24
XR_005299062.1_dup1	2931	0	65	8.24274	Up	7.16448e-24	1.3902e-24
XR_005300230.1_dup1	2058	0	65	8.24274	Up	7.16448e-24	1.3902e-24
XR_005437079.1_dup1	2132	0	65	8.24274	Up	7.16448e-24	1.3902e-24
XR_005428636.1_dup1	1852	0	65	8.24274	Up	7.16448e-24	1.3902e-24
XR_005301593.1_dup1	1469	0	64.92	8.24096	Up	7.55908e-24	1.46621e-24
XR_005429373.1_dup1	1909	12	66.77	3.69654	Up	7.70162e-24	1.4934e-24
XR_005295799.1_dup1	2567	177.79	8.66	-3.13929	Down	7.78871e-24	1.5101e-24
XR_005431097.1_dup1	5169	11.49	66.07	3.74399	Up	8.30471e-24	1.60924e-24
XR_005426807.1_dup1	1606	265	263	1.20944	Up	8.36235e-24	1.62024e-24
XR_005298623.1_dup1	1205	4	57	5.05326	Up	9.03836e-24	1.75011e-24
XR_005307681.1_dup1	599	3.31	56.36	5.31014	Up	9.58421e-24	1.85482e-24
XR_005422036.1_dup1	3404	50.18	105.89	2.29775	Up	9.94069e-24	1.92356e-24
XR_005308500.1_dup1	1226	26.95	83.27	2.84788	Up	1.08305e-23	2.09435e-24
XR_005296591.1_dup1	3234	368	49	-1.68848	Down	1.29857e-23	2.50693e-24
XR_005425947.1_dup1	2700	0	64	8.22037	Up	1.40189e-23	2.70214e-24
XR_005306047.1_dup1	1089	1	58	7.07835	Up	1.53497e-23	2.95544e-24
XR_005302292.1_dup1	992	2.88	55.59	5.49106	Up	1.54787e-23	2.9799e-24
XR_005439699.1_dup1	3759	1.98	55.55	6.03059	Up	1.56827e-23	3.0188e-24
XR_005437076.1_dup1	1785	8.07	61.11	4.14114	Up	1.69337e-23	3.25745e-24
XR_005428922.1_dup1	5023	8	61	4.15111	Up	1.732e-23	3.33117e-24
XR_005302302.1_dup1	3023	0	63.5	8.20906	Up	1.96277e-23	3.77284e-24
XR_005422906.1_dup1	1648	13	67	3.58602	Up	2.01415e-23	3.87102e-24
XR_005302423.1_dup1	1542	4	56	5.02773	Up	2.3586e-23	4.52788e-24
XR_005309807.1_dup1	2851	0	62.63	8.18915	Up	3.5303e-23	6.74545e-24
XR_005435080.1_dup1	2612	40.57	95.44	2.45455	Up	3.71304e-23	7.09194e-24
XR_005420879.1_dup1	2898	17.83	72.01	3.23426	Up	3.75138e-23	7.16482e-24
XR_005429082.1_dup1	3076	3.99	55.43	5.01658	Up	4.0396e-23	7.712e-24
XR_005430616.1_dup1	952	38.21	93.05	2.50443	Up	4.18496e-23	7.98712e-24
XR_005431250.1_dup1	2271	11	63.76	3.75552	Up	4.45712e-23	8.50036e-24
XR_005439710.1_dup1	3175	48.27	102.29	2.30384	Up	4.79975e-23	9.14694e-24
XR_005303906.1_dup1	1210	0	62	8.17457	Up	5.40668e-23	1.02892e-23
XR_005428610.1_dup1	6231	129.55	0	-6.79699	Down	5.57659e-23	1.06112e-23
XR_005422503.1_dup1	2672	1.25	55.28	6.68713	Up	5.65226e-23	1.07538e-23
XR_005423546.1_dup1	3377	9	61	3.98118	Up	5.91928e-23	1.12574e-23
XR_005302089.1_dup1	1158	4	55	5.00173	Up	6.16437e-23	1.17194e-23
XR_005436029.1_dup1	2619	4	55	5.00173	Up	6.16437e-23	1.17194e-23
XR_005425215.1_dup1	2335	3	54	5.3903	Up	7.2764e-23	1.38118e-23
XR_005302876.1_dup1	1872	3	54	5.3903	Up	7.2764e-23	1.38118e-23
XR_005435908.1_dup1	1007	0	61.56	8.16429	Up	7.28577e-23	1.38292e-23
XR_005306449.1_dup1	2546	10.66	62.82	3.77939	Up	7.45247e-23	1.41442e-23
XR_005306766.1_dup1	3291	1	56	7.02773	Up	7.49197e-23	1.42139e-23
XR_005430947.1_dup1	1684	1	56	7.02773	Up	7.49197e-23	1.42139e-23
XR_005439873.1_dup1	3870	10.02	62	3.84976	Up	7.68611e-23	1.45801e-23
XR_005432342.1_dup1	2454	14.33	67.17	3.44915	Up	8.00515e-23	1.51769e-23
XR_005302823.1_dup1	1450	0	61.22	8.1563	Up	9.17746e-23	1.73848e-23
XR_005298063.1_dup1	774	29	83	2.73743	Up	9.70001e-23	1.83655e-23
XR_005438929.1_dup1	3705	30.7	84.39	2.67921	Up	1.31106e-22	2.47517e-23
XR_005300346.1_dup1	549	0	60.5	8.13923	Up	1.49772e-22	2.82511e-23
XR_005430070.1_dup1	4047	20.24	73.22	3.0754	Up	1.54952e-22	2.92155e-23
XR_005438013.1_dup1	2570	0	60.32	8.13494	Up	1.69316e-22	3.18792e-23
XR_005304313.1_dup1	1338	5.8	55.94	4.49013	Up	1.75644e-22	3.30601e-23
XR_005429297.1_dup1	1357	3	53	5.36333	Up	1.86147e-22	3.50222e-23
XR_005436733.1_dup1	1655	0	60	8.12726	Up	2.10612e-22	3.95559e-23
XR_005302593.1_dup1	6278	249.9	24	-2.15987	Down	2.25097e-22	4.22565e-23
XR_005304964.1_dup1	6628	23.79	76.56	2.90661	Up	2.47828e-22	4.65008e-23
XR_005433538.1_dup1	2601	0	59.66	8.11906	Up	2.65656e-22	4.98227e-23
XR_005422216.1_dup1	4385	13.88	65.24	3.45312	Up	3.11843e-22	5.84202e-23
XR_005309041.1_dup1	957	21.58	73.84	2.99508	Up	3.43579e-22	6.43292e-23
XR_005437142.1_dup1	479	28.33	80.89	2.734	Up	3.55776e-22	6.65915e-23
XR_005298114.1_dup1	1464	1	54	6.97526	Up	3.69661e-22	6.91378e-23
XR_005299613.1_dup1	912	0	59	8.10301	Up	4.17287e-22	7.78789e-23
XR_005433477.1_dup1	1331	14	65	3.43538	Up	4.51855e-22	8.42644e-23
XR_005300573.1_dup1	1033	109	149	1.67136	Up	4.53163e-22	8.45041e-23
XR_005309470.1_dup1	4132	123.57	0	-6.72881	Down	4.59423e-22	8.56653e-23
XR_005430080.1_dup1	1490	5	54	4.65333	Up	4.64869e-22	8.66617e-23
XR_005302331.1_dup1	2325	3	52	5.33585	Up	4.7715e-22	8.89207e-23
XR_005304729.1_dup1	2131	34.08	86.29	2.56064	Up	4.79335e-22	8.93255e-23
XR_005431234.1_dup1	3094	0	58.54	8.09172	Up	5.72024e-22	1.06437e-22
XR_005306441.1_dup1	6795	335.6	299.49	1.05614	Up	6.20179e-22	1.15327e-22
XR_005432577.1_dup1	1293	24.78	76.53	2.84722	Up	6.71292e-22	1.2474e-22
XR_005428624.1_dup1	2529	18	69.12	3.16148	Up	7.15305e-22	1.32861e-22
XR_005302298.1_dup1	2986	10.63	60.41	3.72702	Up	7.69054e-22	1.42757e-22
XR_005422037.1_dup1	6410	11.57	61.55	3.63174	Up	7.71806e-22	1.43264e-22
XR_005439783.1_dup1	3947	159.47	7.57	-3.17648	Down	9.29098e-22	1.71946e-22
XR_005439265.1_dup1	2662	92.25	135.18	1.77163	Up	9.38233e-22	1.73624e-22
XR_005423622.1_dup1	9194	0	57.81	8.07362	Up	9.44707e-22	1.74813e-22
XR_005298037.1_dup1	5046	20	71	3.04819	Up	9.85346e-22	1.82285e-22
XR_005428519.1_dup1	4053	0	57.74	8.07187	Up	9.91339e-22	1.83389e-22
XR_005433401.1_dup1	8431	13	62.88	3.49446	Up	1.12461e-21	2.07851e-22
XR_005309166.1_dup1	1085	14	64	3.41302	Up	1.19333e-21	2.2043e-22
XR_005436907.1_dup1	482	381.58	56.2	-1.54297	Down	1.2001e-21	2.21674e-22
XR_005429400.1_dup1	2329	3	51	5.30783	Up	1.22553e-21	2.26251e-22
XR_005304923.1_dup1	3083	3.01	51	5.30303	Up	1.23381e-21	2.27752e-22
XR_005440302.1_dup1	2037	5	53	4.62636	Up	1.23571e-21	2.28082e-22
XR_005440209.1_dup1	2096	0	57.41	8.0636	Up	1.24437e-21	2.29667e-22
XR_005431278.1_dup1	2260	0	57.19	8.05806	Up	1.44823e-21	2.66963e-22
XR_005301437.1_dup1	1902	0	57.19	8.05806	Up	1.44823e-21	2.66963e-22
XR_005437398.1_dup1	2631	24	74.86	2.86153	Up	1.47582e-21	2.71997e-22
XR_005301994.1_dup1	4759	164.8	187.35	1.40539	Up	1.48005e-21	2.72757e-22
XR_005305702.1_dup1	2801	26.36	77.3	2.77249	Up	1.49555e-21	2.75593e-22
XR_005428720.1_dup1	796	6	54	4.3903	Up	1.50225e-21	2.76794e-22
XR_005428943.1_dup1	3279	0	57.01	8.05351	Up	1.63979e-21	3.01932e-22
XR_005300945.1_dup1	2667	0	57	8.05326	Up	1.65115e-21	3.03686e-22
XR_005431533.1_dup1	1732	0	57	8.05326	Up	1.65115e-21	3.03686e-22
XR_005436675.1_dup1	2152	0	57	8.05326	Up	1.65115e-21	3.03686e-22
XR_005306515.1_dup1	646	0	57	8.05326	Up	1.65115e-21	3.03686e-22
XR_005439382.1_dup1	1279	2	50.15	5.86855	Up	1.96555e-21	3.6098e-22
XR_005303748.1_dup1	3378	0	56.65	8.04438	Up	2.10284e-21	3.86054e-22
XR_005299660.1_dup1	4491	133.8	3.89	-3.88379	Down	2.1826e-21	4.00554e-22
XR_005438529.1_dup1	1251	12	61	3.56615	Up	2.19662e-21	4.03097e-22
XR_005309475.1_dup1	4136	23.51	73.89	2.87248	Up	2.24832e-21	4.12545e-22
XR_005426519.1_dup1	2660	2	50	5.86423	Up	2.25081e-21	4.12822e-22
XR_005434289.1_dup1	1124	52.95	101.83	2.16383	Up	2.27537e-21	4.17297e-22
XR_005295870.1_dup1	3211	86	129	1.80533	Up	2.43785e-21	4.4687e-22
XR_005303673.1_dup1	1548	13	62	3.47413	Up	2.65076e-21	4.85616e-22
XR_005420605.1_dup1	1524	27.64	77.91	2.71542	Up	2.82766e-21	5.17812e-22
XR_005296023.1_dup1	1239	5.36	52.58	4.51458	Up	2.83152e-21	5.18494e-22
XR_005437241.1_dup1	4349	5.74	53	4.42724	Up	2.94209e-21	5.38535e-22
XR_005437958.1_dup1	2317	80.75	124.55	1.84556	Up	3.05431e-21	5.58941e-22
XR_005427185.1_dup1	437	3	50	5.27927	Up	3.15404e-21	5.76818e-22
XR_005307204.1_dup1	861	3	50	5.27927	Up	3.15404e-21	5.76818e-22
XR_005302291.1_dup1	1608	0	56	8.02773	Up	3.29784e-21	6.02424e-22
XR_005435690.1_dup1	3530	0	56	8.02773	Up	3.29784e-21	6.02424e-22
XR_005435412.1_dup1	1438	118.01	0	-6.66239	Down	3.31819e-21	6.06097e-22
XR_005431173.1_dup1	2432	0	55.94	8.02618	Up	3.43791e-21	6.27815e-22
XR_005423918.1_dup1	1628	3.22	49.98	5.17659	Up	3.79434e-21	6.92207e-22
XR_005295898.1_dup1	1403	10	58	3.75642	Up	3.85388e-21	7.02984e-22
XR_005300229.1_dup1	1288	0	55.69	8.01972	Up	4.08895e-21	7.45365e-22
XR_005428380.1_dup1	2231	146.15	172.56	1.46002	Up	4.58328e-21	8.34555e-22
XR_005423378.1_dup1	1292	28.55	78.29	2.67571	Up	4.60877e-21	8.39116e-22
XR_005431890.1_dup1	1004	11	59	3.64358	Up	4.78043e-21	8.70121e-22
XR_005433450.1_dup1	1830	3.53	50	5.04456	Up	4.86041e-21	8.84532e-22
XR_005304893.1_dup1	1987	2	49.01	5.83538	Up	5.51324e-21	1.00257e-21
XR_005436683.1_dup1	2285	11.14	59.02	3.62583	Up	5.53524e-21	1.00652e-21
XR_005426480.1_dup1	2192	2	49	5.83508	Up	5.56342e-21	1.01121e-21
XR_005426119.1_dup1	1574	0	55	8.00173	Up	6.60516e-21	1.19845e-21
XR_005432695.1_dup1	3390	194.66	14.76	-2.50082	Down	7.08663e-21	1.28513e-21
XR_005308168.1_dup1	1859	9	56	3.8578	Up	8.21867e-21	1.4878e-21
XR_005438406.1_dup1	1837	14	62	3.36721	Up	8.29774e-21	1.5019e-21
XR_005437202.1_dup1	1408	31	80	2.5881	Up	8.83115e-21	1.5975e-21
XR_005437147.1_dup1	3915	3.33	49.09	5.10221	Up	9.73099e-21	1.75844e-21
XR_005299251.1_dup1	6023	0	54.2	7.98059	Up	1.1537e-20	2.08242e-21
XR_005304424.1_dup1	3951	3	48.58	5.2377	Up	1.21159e-20	2.18634e-21
XR_005433241.1_dup1	3756	114.33	0	-6.61669	Down	1.23933e-20	2.23598e-21
XR_005303621.1_dup1	3680	0	54.02	7.97579	Up	1.30827e-20	2.35975e-21
XR_005298757.1_dup1	1962	236	231	1.18948	Up	1.35311e-20	2.43786e-21
XR_005298183.1_dup1	1898	90.3	130	1.74609	Up	1.35704e-20	2.44488e-21
XR_005438012.1_dup1	2990	0	53.96	7.97419	Up	1.3643e-20	2.4579e-21
XR_005297984.1_dup1	9133	22	70	2.89022	Up	1.89461e-20	3.40453e-21
XR_005428153.1_dup1	698	0	53.44	7.96022	Up	1.96305e-20	3.52684e-21
XR_005439705.1_dup1	3155	5.11	50.27	4.51867	Up	2.03927e-20	3.66215e-21
XR_005307267.1_dup1	1482	0	53.19	7.95345	Up	2.33897e-20	4.19274e-21
XR_005421156.1_dup1	6767	0	53.14	7.9521	Up	2.42245e-20	4.34145e-21
XR_005428050.1_dup1	667	15	62	3.26768	Up	2.53057e-20	4.53406e-21
XR_005438015.1_dup1	2104	1	48.74	6.82741	Up	2.59825e-20	4.65521e-21
XR_005437144.1_dup1	571	38.07	85.52	2.38798	Up	2.61577e-20	4.68627e-21
XR_005299911.1_dup1	1801	0	52.66	7.93901	Up	3.3932e-20	6.06267e-21
XR_005302316.1_dup1	2515	7.1	52.2	4.09853	Up	3.4056e-20	6.08412e-21
XR_005309275.1_dup1	1752	2	47	5.77496	Up	3.42544e-20	6.11713e-21
XR_005440175.1_dup1	3297	0	52.6	7.93736	Up	3.53936e-20	6.31923e-21
XR_005296518.1_dup1	3455	61.88	106.01	1.99703	Up	3.57918e-20	6.38912e-21
XR_005303752.1_dup1	2222	7	52	4.11346	Up	3.66926e-20	6.54778e-21
XR_005304892.1_dup1	3153	4.21	48.57	4.74854	Up	3.86137e-20	6.88688e-21
XR_005432691.1_dup1	3277	163.77	9.88	-2.83064	Down	3.93024e-20	7.00907e-21
XR_005297047.1_dup1	7903	152.98	8.07	-3.02426	Down	4.45426e-20	7.93541e-21
XR_005308311.1_dup1	546	0	52.18	7.9258	Up	4.75622e-20	8.46863e-21
XR_005433277.1_dup1	1043	1	48	6.80533	Up	4.75779e-20	8.46863e-21
XR_005438287.1_dup1	3734	11.75	57.48	3.51077	Up	5.1136e-20	9.09643e-21
XR_005428353.1_dup1	4594	120.57	150.64	1.54161	Up	5.13632e-20	9.13643e-21
XR_005298140.1_dup1	695	1	47.89	6.80202	Up	5.20621e-20	9.25967e-21
XR_005302989.1_dup1	876	0	52	7.92081	Up	5.39926e-20	9.58847e-21
XR_005440135.1_dup1	1164	3	47	5.19	Up	5.44268e-20	9.66107e-21
XR_005423659.1_dup1	1272	3	47	5.19	Up	5.44268e-20	9.66107e-21
XR_005435092.1_dup1	4650	0	51.95	7.91942	Up	5.59293e-20	9.92524e-21
XR_005435368.1_dup1	19813	0	51.67	7.91163	Up	6.81412e-20	1.20738e-20
XR_005429933.1_dup1	1088	0	51.62	7.91023	Up	7.0589e-20	1.25037e-20
XR_005431937.1_dup1	928	6	50	4.27927	Up	7.75702e-20	1.37311e-20
XR_005438143.1_dup1	2713	6.41	50.47	4.1974	Up	8.0572e-20	1.42568e-20
XR_005421121.1_dup1	4264	126	4	-3.75691	Down	8.08076e-20	1.42982e-20
XR_005431991.1_dup1	1571	49.05	94.02	2.15909	Up	8.40474e-20	1.48697e-20
XR_005431914.1_dup1	2555	3.2	46.61	5.08487	Up	9.34254e-20	1.65132e-20
XR_005425638.1_dup1	1339	113.57	2.21	-4.46302	Down	9.60557e-20	1.69745e-20
XR_005302011.1_dup1	2134	37	83	2.38596	Up	9.71724e-20	1.71707e-20
XR_005433999.1_dup1	4319	43	88.4	2.26008	Up	1.04512e-19	1.84578e-20
XR_005433107.1_dup1	2504	1	47	6.77496	Up	1.08049e-19	1.9071e-20
XR_005303394.1_dup1	1763	0	51	7.8928	Up	1.09412e-19	1.92915e-20
XR_005309538.1_dup1	975	13.7	58.98	3.32642	Up	1.10093e-19	1.94101e-20
XR_005432699.1_dup1	3476	22.29	68.29	2.83565	Up	1.22675e-19	2.16134e-20
XR_005422356.1_dup1	2450	8	52	3.92081	Up	1.25529e-19	2.2107e-20
XR_005433410.1_dup1	645	29	75	2.59121	Up	1.32484e-19	2.33206e-20
XR_005306144.1_dup1	1656	3	46	5.15897	Up	1.41228e-19	2.48448e-20
XR_005424630.1_dup1	1368	3	46	5.15897	Up	1.41228e-19	2.48448e-20
XR_005296496.1_dup1	3137	4.01	46.99	4.77105	Up	1.44812e-19	2.54659e-20
XR_005430650.1_dup1	2557	0	50.51	7.87887	Up	1.54828e-19	2.72167e-20
XR_005421628.1_dup1	2390	1	46.53	6.76046	Up	1.59046e-19	2.79503e-20
XR_005302769.1_dup1	1810	215	213	1.20689	Up	1.6018e-19	2.81464e-20
XR_005307550.1_dup1	3526	0	50.42	7.8763	Up	1.65037e-19	2.89924e-20
XR_005421644.1_dup1	2174	107.05	0	-6.52177	Down	1.71778e-19	3.01677e-20
XR_005300655.1_dup1	1746	0	50.29	7.87257	Up	1.8099e-19	3.17796e-20
XR_005427995.1_dup1	1859	106.72	0	-6.51732	Down	1.93659e-19	3.39861e-20
XR_005305528.1_dup1	1114	16	61	3.15111	Up	1.95381e-19	3.42852e-20
XR_005424859.1_dup1	2276	17.8	62.94	3.04247	Up	2.05342e-19	3.60172e-20
XR_005298783.1_dup1	2408	0	50.1	7.86711	Up	2.07141e-19	3.63278e-20
XR_005429431.1_dup1	1148	6	49	4.25012	Up	2.08289e-19	3.65233e-20
XR_005428454.1_dup1	2060	263.46	243.36	1.10588	Up	2.09806e-19	3.67858e-20
XR_005307655.1_dup1	3149	0	49.93	7.86221	Up	2.33749e-19	4.08785e-20
XR_005297049.1_dup1	5071	237.99	25.81	-1.98453	Down	2.39701e-19	4.19147e-20
XR_005309462.1_dup1	5175	114.25	143.74	1.55164	Up	2.44006e-19	4.26615e-20
XR_005306861.1_dup1	1741	4.52	47.02	4.59925	Up	2.48977e-19	4.35057e-20
XR_005432688.1_dup1	3820	106	0	-6.50755	Down	2.51618e-19	4.39641e-20
XR_005433058.1_dup1	2131	286	257	1.06612	Up	2.56533e-19	4.48148e-20
XR_005304737.1_dup1	796	3.11	45.36	5.08681	Up	2.8608e-19	4.99307e-20
XR_005310031.1_dup1	1318	7.73	50.83	3.93751	Up	2.86443e-19	4.99928e-20
XR_005421932.1_dup1	1710	194.25	16.69	-2.32049	Down	3.15364e-19	5.49963e-20
XR_005440084.1_dup1	6012	14.92	59.26	3.21018	Up	3.22601e-19	5.62469e-20
XR_005434288.1_dup1	878	8	51	3.8928	Up	3.37135e-19	5.87405e-20
XR_005427115.1_dup1	648	4	46.09	4.74675	Up	3.4436e-19	5.99856e-20
XR_005433069.1_dup1	1877	114	143	1.54735	Up	3.55032e-19	6.18319e-20
XR_005427554.1_dup1	1000	3	45	5.12726	Up	3.67227e-19	6.39339e-20
XR_005440154.1_dup1	851	14	58	3.271	Up	3.95626e-19	6.88357e-20
XR_005432028.1_dup1	2862	2	44.27	5.68863	Up	4.16539e-19	7.24478e-20
XR_005303299.1_dup1	1105	560	112	-1.10156	Down	4.51475e-19	7.8458e-20
XR_005296638.1_dup1	1790	0	49	7.83508	Up	4.53487e-19	7.8725e-20
XR_005308385.1_dup1	5404	2.82	44.58	5.203	Up	4.73586e-19	8.2188e-20
XR_005299609.1_dup1	451	123	149	1.49703	Up	4.82336e-19	8.36894e-20
XR_005296221.1_dup1	2578	16	60	3.12726	Up	5.07092e-19	8.79588e-20
XR_005296529.1_dup1	6415	0	48.72	7.82681	Up	5.53929e-19	9.59889e-20
XR_005296690.1_dup1	2428	1	45	6.71222	Up	5.6266e-19	9.74089e-20
XR_005302588.1_dup1	5512	211	208	1.19971	Up	6.1763e-19	1.06845e-19
XR_005428654.1_dup1	3401	141.38	161.23	1.40991	Up	7.43947e-19	1.28548e-19
XR_005303306.1_dup1	4940	4.54	45.89	4.55779	Up	7.72267e-19	1.33396e-19
XR_005436645.1_dup1	3684	26	70	2.64921	Up	8.17712e-19	1.41173e-19
XR_005431410.1_dup1	2501	3.88	45.04	4.75745	Up	8.40967e-19	1.45158e-19
XR_005421469.1_dup1	1554	9	51.28	3.73077	Up	8.62048e-19	1.48766e-19
XR_005308296.1_dup1	5183	13	56	3.32729	Up	8.97888e-19	1.54888e-19
XR_005432101.1_dup1	3842	0	47.9	7.80233	Up	9.96665e-19	1.71516e-19
XR_005424176.1_dup1	1259	128.79	5.37	-3.36358	Down	1.04952e-18	1.80535e-19
XR_005440082.1_dup1	1025	9	51	3.72287	Up	1.13579e-18	1.95246e-19
XR_005439701.1_dup1	3701	2.02	43.13	5.63664	Up	1.19463e-18	2.05268e-19
XR_005432550.1_dup1	5205	0	47.64	7.79447	Up	1.20125e-18	2.06364e-19
XR_005437070.1_dup1	1966	88.01	122	1.69151	Up	1.20638e-18	2.0724e-19
XR_005299591.1_dup1	3039	10	52	3.59888	Up	1.4017e-18	2.40371e-19
XR_005303036.1_dup1	1627	6	47	4.19	Up	1.50449e-18	2.57847e-19
XR_005427662.1_dup1	9933	0	47.29	7.78383	Up	1.54503e-18	2.64736e-19
XR_005422143.1_dup1	2630	43.04	85.2	2.20555	Up	1.55452e-18	2.66337e-19
XR_005298817.1_dup1	3248	9.63	51.37	3.63569	Up	1.67754e-18	2.87298e-19
XR_005424360.1_dup1	1942	32	75	2.44919	Up	1.70652e-18	2.9219e-19
XR_005306407.1_dup1	2727	3	43.33	5.0727	Up	1.81988e-18	3.11509e-19
XR_005299848.1_dup1	2192	0	47	7.77496	Up	1.90387e-18	3.25359e-19
XR_005432518.1_dup1	1786	7	48	3.99798	Up	1.91747e-18	3.27625e-19
XR_005439811.1_dup1	679	204.38	19.85	-2.14367	Down	1.99348e-18	3.40513e-19
XR_005305715.1_dup1	1003	4.47	44.78	4.54488	Up	2.11755e-18	3.61461e-19
XR_005431190.1_dup1	3848	0	46.77	7.76788	Up	2.24729e-18	3.83428e-19
XR_005298451.1_dup1	1219	15.4	57.69	3.12576	Up	2.42431e-18	4.13353e-19
XR_005432187.1_dup1	2132	6.31	46.78	4.11055	Up	2.73995e-18	4.66544e-19
XR_005298207.1_dup1	1659	38	80	2.29437	Up	2.75951e-18	4.69844e-19
XR_005421445.1_dup1	4245	0	46.44	7.75767	Up	2.85187e-18	4.85439e-19
XR_005300940.1_dup1	3663	1	43	6.64664	Up	2.96924e-18	5.05078e-19
XR_005439789.1_dup1	1138	5	45	4.3903	Up	3.20358e-18	5.44285e-19
XR_005304936.1_dup1	763	8.08	48.77	3.81394	Up	3.36285e-18	5.71116e-19
XR_005424295.1_dup1	1749	2	42	5.61269	Up	3.37708e-18	5.73315e-19
XR_005436249.1_dup1	5804	0	46.2	7.75019	Up	3.39221e-18	5.75844e-19
XR_005436933.1_dup1	817	1.18	42.34	6.38553	Up	3.61449e-18	6.1329e-19
XR_005298015.1_dup1	5012	34	76	2.38084	Up	3.64816e-18	6.18949e-19
XR_005430294.1_dup1	1965	10	51	3.57087	Up	3.73676e-18	6.33867e-19
XR_005304928.1_dup1	3378	98.59	0	-6.403	Down	3.79134e-18	6.43069e-19
XR_005304773.1_dup1	6743	0	46.02	7.74456	Up	3.86414e-18	6.553e-19
XR_005304703.1_dup1	1497	121	144.37	1.47514	Up	3.91754e-18	6.64015e-19
XR_005299009.1_dup1	2545	0	46	7.74393	Up	3.9205e-18	6.64015e-19
XR_005301036.1_dup1	3391	0	46	7.74393	Up	3.9205e-18	6.64015e-19
XR_005426477.1_dup1	1090	0	46	7.74393	Up	3.9205e-18	6.64015e-19
XR_005432182.1_dup1	1110	0	46	7.74393	Up	3.9205e-18	6.64015e-19
XR_005302861.1_dup1	1088	16.37	58.25	3.05158	Up	3.94348e-18	6.67848e-19
XR_005436746.1_dup1	808	4.55	44.2	4.50048	Up	4.1155e-18	6.96641e-19
XR_005422212.1_dup1	456	0	45.78	7.73702	Up	4.59785e-18	7.77701e-19
XR_005428773.1_dup1	1884	1	42.44	6.62772	Up	4.74225e-18	8.02001e-19
XR_005424361.1_dup1	1794	16.26	57.78	3.04961	Up	5.49002e-18	9.27495e-19
XR_005302853.1_dup1	2790	10.82	51.43	3.46928	Up	6.38564e-18	1.07773e-18
XR_005300088.1_dup1	1579	331	51	-1.47789	Down	6.50684e-18	1.09801e-18
XR_005432768.1_dup1	3137	0	45.26	7.72054	Up	6.70562e-18	1.13091e-18
XR_005295887.1_dup1	1777	1	42	6.61269	Up	6.85623e-18	1.15559e-18
XR_005428865.1_dup1	5763	6	45.4	4.14003	Up	7.32888e-18	1.23457e-18
XR_005437115.1_dup1	2885	2	41	5.57792	Up	8.52973e-18	1.43343e-18
XR_005301836.1_dup1	2616	2	41	5.57792	Up	8.52973e-18	1.43343e-18
XR_005422854.1_dup1	2001	2.05	41.01	5.54265	Up	8.59985e-18	1.44509e-18
XR_005298045.1_dup1	2149	0	44.9	7.70902	Up	8.71238e-18	1.46387e-18
XR_005428622.1_dup1	883	20.03	61.22	2.83221	Up	9.54938e-18	1.60352e-18
XR_005423884.1_dup1	2105	41.91	82.01	2.18888	Up	9.55239e-18	1.60398e-18
XR_005297048.1_dup1	4944	109.45	3.22	-3.8667	Down	9.8178e-18	1.64797e-18
XR_005296461.1_dup1	2157	1.01	41.47	6.58001	Up	1.04561e-17	1.75419e-18
XR_005308072.1_dup1	2702	0	44.54	7.6974	Up	1.13249e-17	1.89851e-18
XR_005432692.1_dup1	4310	95.46	0	-6.35645	Down	1.20461e-17	2.01796e-18
XR_005437407.1_dup1	2033	12.12	52.21	3.32731	Up	1.31303e-17	2.19804e-18
XR_005308817.1_dup1	4340	0	44.22	7.687	Up	1.43035e-17	2.39248e-18
XR_005303599.1_dup1	1213	7.15	46.11	3.90944	Up	1.49605e-17	2.50156e-18
XR_005424644.1_dup1	3020	16	56.42	3.03851	Up	1.51932e-17	2.54024e-18
XR_005422976.1_dup1	6073	197.22	193.34	1.19171	Up	1.53504e-17	2.56635e-18
XR_005439559.1_dup1	2052	0	44	7.6798	Up	1.67978e-17	2.80096e-18
XR_005426156.1_dup1	416	0	44	7.6798	Up	1.67978e-17	2.80096e-18
XR_005429787.1_dup1	1413	0	43.96	7.67849	Up	1.72963e-17	2.88295e-18
XR_005438110.1_dup1	3292	130.97	149	1.40645	Up	1.75002e-17	2.91649e-18
XR_005305420.1_dup1	3174	13.24	53.14	3.22527	Up	1.84729e-17	3.07671e-18
XR_005298039.1_dup1	5293	0	43.69	7.6696	Up	2.10741e-17	3.50566e-18
XR_005306665.1_dup1	3996	2	40	5.5423	Up	2.16062e-17	3.59237e-18
XR_005300227.1_dup1	1623	5.68	43.89	4.1703	Up	2.20335e-17	3.6623e-18
XR_005301731.1_dup1	3502	5	43	4.32471	Up	2.30914e-17	3.83622e-18
XR_005423457.1_dup1	2602	0	43.41	7.66033	Up	2.58728e-17	4.29474e-18
XR_005424723.1_dup1	1444	80.09	111.56	1.6985	Up	2.83635e-17	4.70336e-18
XR_005433030.1_dup1	1162	11	50	3.4048	Up	3.16323e-17	5.24027e-18
XR_005301581.1_dup1	3250	11	50	3.4048	Up	3.16323e-17	5.24027e-18
XR_005440173.1_dup1	836	302	45	-1.52618	Down	3.30887e-17	5.47941e-18
XR_005432686.1_dup1	4214	92.71	0	-6.31428	Down	3.3436e-17	5.53643e-18
XR_005295857.1_dup1	2673	0	43.06	7.64865	Up	3.34493e-17	5.5384e-18
XR_005433535.1_dup1	3492	2.74	40.05	5.08993	Up	3.37053e-17	5.58029e-18
XR_005440097.1_dup1	1556	0	43	7.64664	Up	3.49566e-17	5.77754e-18
XR_005430033.1_dup1	1037	0	43	7.64664	Up	3.49566e-17	5.77754e-18
XR_005431076.1_dup1	6539	0	43	7.64664	Up	3.49566e-17	5.77754e-18
XR_005299539.1_dup1	732	0	43	7.64664	Up	3.49566e-17	5.77754e-18
XR_005296926.1_dup1	1498	250	225	1.06837	Up	3.6907e-17	6.09871e-18
XR_005423542.1_dup1	2622	1	40	6.5423	Up	3.69495e-17	6.10374e-18
XR_005300385.1_dup1	3486	1.04	39.9	6.4821	Up	3.712e-17	6.13165e-18
XR_005302434.1_dup1	1944	3	40	4.95734	Up	4.50588e-17	7.43125e-18
XR_005302877.1_dup1	1291	91.7	0	-6.29848	Down	4.87071e-17	8.0267e-18
XR_005302420.1_dup1	3175	2.07	39.1	5.45984	Up	5.16216e-17	8.49964e-18
XR_005431013.1_dup1	884	26.55	65.9	2.53194	Up	5.18407e-17	8.53534e-18
XR_005440172.1_dup1	810	383.91	67.36	-1.29043	Down	5.44277e-17	8.95857e-18
XR_005439284.1_dup1	2359	232	213	1.0971	Up	5.60538e-17	9.22183e-18
XR_005422765.1_dup1	1126	165	170	1.26344	Up	5.76858e-17	9.48807e-18
XR_005423501.1_dup1	4116	9	47	3.60504	Up	5.81e-17	9.55394e-18
XR_005437949.1_dup1	1994	264.2	232.75	1.03752	Up	6.09285e-17	1.00152e-17
XR_005303754.1_dup1	1283	132.48	7.69	-2.88628	Down	6.99448e-17	1.14834e-17
XR_005434423.1_dup1	3445	82	111.71	1.66643	Up	7.10009e-17	1.16545e-17
XR_005433490.1_dup1	1614	20	59	2.78109	Up	7.1928e-17	1.18051e-17
XR_005299990.1_dup1	1537	0	42.01	7.61303	Up	7.24765e-17	1.18941e-17
XR_005306160.1_dup1	1502	0	42	7.61269	Up	7.30137e-17	1.19691e-17
XR_005305964.1_dup1	1179	0	42	7.61269	Up	7.30137e-17	1.19691e-17
XR_005298507.1_dup1	1367	0	42	7.61269	Up	7.30137e-17	1.19691e-17
XR_005428358.1_dup1	9670	0	42	7.61269	Up	7.30137e-17	1.19691e-17
XR_005428606.1_dup1	3647	25	64	2.57652	Up	7.33712e-17	1.20267e-17
XR_005431762.1_dup1	1104	1	39.19	6.51279	Up	7.33982e-17	1.20309e-17
XR_005309650.1_dup1	3657	267	234	1.03004	Up	7.67349e-17	1.25716e-17
XR_005296266.1_dup1	1985	206	196	1.14858	Up	7.79109e-17	1.27623e-17
XR_005432776.1_dup1	2336	14.52	53.06	3.08995	Up	7.86386e-17	1.28807e-17
XR_005427695.1_dup1	1525	1.05	38.97	6.43427	Up	8.06544e-17	1.32086e-17
XR_005431400.1_dup1	7743	90.33	0	-6.27676	Down	8.12228e-17	1.33006e-17
XR_005431390.1_dup1	3586	24.18	63.03	2.6026	Up	8.49672e-17	1.39077e-17
XR_005422658.1_dup1	1228	1	39	6.50577	Up	8.625e-17	1.41071e-17
XR_005433552.1_dup1	2944	125.18	6.55	-3.03599	Down	9.08293e-17	1.48497e-17
XR_005424643.1_dup1	2822	5	41.58	4.27626	Up	9.40687e-17	1.5375e-17
XR_005431834.1_dup1	1643	351	59	-1.35231	Down	1.00505e-16	1.64147e-17
XR_005434094.1_dup1	1457	11.2	49.03	3.35054	Up	1.01853e-16	1.66337e-17
XR_005424362.1_dup1	2111	1	38.77	6.49724	Up	1.04873e-16	1.71226e-17
XR_005428100.1_dup1	1024	82	111	1.65724	Up	1.17053e-16	1.90919e-17
XR_005309234.1_dup1	6932	89.35	0	-6.26102	Down	1.17187e-16	1.9113e-17
XR_005438164.1_dup1	2985	27	65.41	2.49692	Up	1.17266e-16	1.91252e-17
XR_005432615.1_dup1	3058	85.05	113.27	1.63375	Up	1.177e-16	1.91954e-17
XR_005432147.1_dup1	5105	3	39	4.92081	Up	1.18668e-16	1.93492e-17
XR_005421309.1_dup1	4333	0	41.29	7.58809	Up	1.23455e-16	2.01236e-17
XR_005428419.1_dup1	1561	0	41.29	7.58809	Up	1.23455e-16	2.01236e-17
XR_005436214.1_dup1	1548	14	52	3.11346	Up	1.24658e-16	2.03172e-17
XR_005303226.1_dup1	988	8	45	3.71222	Up	1.25977e-16	2.05291e-17
XR_005424484.1_dup1	1426	15	53	3.0414	Up	1.37426e-16	2.23776e-17
XR_005425789.1_dup1	2704	7.81	44.67	3.73628	Up	1.38726e-16	2.25854e-17
XR_005309534.1_dup1	4596	411.63	76.22	-1.21274	Down	1.43136e-16	2.32924e-17
XR_005422988.1_dup1	4398	0	41.04	7.57933	Up	1.48602e-16	2.41736e-17
XR_005297705.1_dup1	1174	0	41.03	7.57898	Up	1.49709e-16	2.43511e-17
XR_005305648.1_dup1	2799	46.64	82.62	2.04529	Up	1.59837e-16	2.59559e-17
XR_005438145.1_dup1	2000	11.37	48.69	3.31876	Up	1.71414e-16	2.78103e-17
XR_005431145.1_dup1	2938	0	40.82	7.57158	Up	1.74971e-16	2.83826e-17
XR_005425006.1_dup1	2513	188	183	1.18148	Up	1.76838e-16	2.86841e-17
XR_005303596.1_dup1	3729	18.58	56.54	2.82589	Up	1.78921e-16	2.90189e-17
XR_005439203.1_dup1	2444	10	47	3.45303	Up	1.8706e-16	3.03203e-17
XR_005296519.1_dup1	2220	7	43.32	3.84998	Up	1.96774e-16	3.18799e-17
XR_005301261.1_dup1	1642	1	38	6.4683	Up	2.02093e-16	3.27229e-17
XR_005432143.1_dup1	1061	1	38	6.4683	Up	2.02093e-16	3.27229e-17
XR_005436240.1_dup1	2366	1	38	6.4683	Up	2.02093e-16	3.27229e-17
XR_005298782.1_dup1	1995	0	40.59	7.56342	Up	2.07597e-16	3.36084e-17
XR_005424216.1_dup1	2533	45.54	81.36	2.05756	Up	2.08013e-16	3.36743e-17
XR_005303671.1_dup1	2750	6.18	42.18	3.99125	Up	2.22248e-16	3.5952e-17
XR_005301277.1_dup1	4904	184	180	1.18866	Up	2.24046e-16	3.62421e-17
XR_005430732.1_dup1	558	107	4	-3.5211	Down	2.44008e-16	3.94486e-17
XR_005424627.1_dup1	3709	0	40.37	7.55558	Up	2.44529e-16	3.95312e-17
XR_005422252.1_dup1	2173	12	49	3.25012	Up	2.55572e-16	4.12989e-17
XR_005425227.1_dup1	3566	7	43	3.83928	Up	2.70063e-16	4.36137e-17
XR_005296886.1_dup1	1155	0	40	7.5423	Up	3.22189e-16	5.18636e-17
XR_005423381.1_dup1	684	0	40	7.5423	Up	3.22189e-16	5.18636e-17
XR_005303563.1_dup1	1355	0	39.97	7.54122	Up	3.29483e-16	5.3022e-17
XR_005428626.1_dup1	2571	44.61	79.98	2.06264	Up	3.34114e-16	5.37627e-17
XR_005428513.1_dup1	1523	58	91	1.87019	Up	3.35448e-16	5.39751e-17
XR_005301824.1_dup1	1462	8	44	3.6798	Up	3.3764e-16	5.43209e-17
XR_005429801.1_dup1	3306	17.91	55.15	2.84297	Up	3.39119e-16	5.45577e-17
XR_005421800.1_dup1	7031	0	39.91	7.53905	Up	3.44573e-16	5.54235e-17
XR_005434415.1_dup1	3598	15	52	3.01392	Up	3.54016e-16	5.69316e-17
XR_005434910.1_dup1	1812	2	37	5.42982	Up	3.57428e-16	5.74597e-17
XR_005430946.1_dup1	1449	4	39	4.50577	Up	3.59834e-16	5.78342e-17
XR_005428391.1_dup1	5536	19.47	56.65	2.76119	Up	3.77677e-16	6.06866e-17
XR_005432192.1_dup1	4459	0	39.72	7.53217	Up	3.97111e-16	6.3777e-17
XR_005425975.1_dup1	1509	21.51	58.47	2.66306	Up	4.73539e-16	7.59236e-17
XR_005309332.1_dup1	1746	1	37	6.42982	Up	4.75361e-16	7.61724e-17
XR_005432117.1_dup1	736	9.85	45.84	3.43878	Up	4.88305e-16	7.82334e-17
XR_005300884.1_dup1	986	10.26	46.31	3.39466	Up	4.93786e-16	7.91049e-17
XR_005303039.1_dup1	1197	1	36.93	6.42709	Up	5.04766e-16	8.08504e-17
XR_005421802.1_dup1	5811	6	41.09	3.99612	Up	5.24408e-16	8.39753e-17
XR_005426932.1_dup1	3042	0	39.32	7.51756	Up	5.35628e-16	8.5754e-17
XR_005431246.1_dup1	1022	6	41	3.99296	Up	5.73354e-16	9.17399e-17
XR_005430846.1_dup1	1272	11	47	3.31553	Up	5.82501e-16	9.31996e-17
XR_005431162.1_dup1	1825	5.75	40.62	4.04093	Up	6.13816e-16	9.81667e-17
XR_005421098.1_dup1	1363	0	39	7.50577	Up	6.80811e-16	1.08655e-16
XR_005420593.1_dup1	3082	0	39	7.50577	Up	6.80811e-16	1.08655e-16
XR_005424225.1_dup1	1886	0	39	7.50577	Up	6.80811e-16	1.08655e-16
XR_005296274.1_dup1	2805	32.7	68.51	2.2874	Up	7.91043e-16	1.26108e-16
XR_005437163.1_dup1	2117	10.05	45.57	3.40126	Up	7.98952e-16	1.27356e-16
XR_005428662.1_dup1	1588	52	85	1.92932	Up	8.09996e-16	1.29094e-16
XR_005431905.1_dup1	2786	0	38.75	7.4965	Up	8.21354e-16	1.30888e-16
XR_005302533.1_dup1	880	3	37	4.84486	Up	8.28417e-16	1.31981e-16
XR_005304422.1_dup1	2451	3	37	4.84486	Up	8.28417e-16	1.31981e-16
XR_005302911.1_dup1	1334	20.26	56.46	2.69897	Up	9.37675e-16	1.49156e-16
XR_005421284.1_dup1	1137	3.19	37.04	4.75783	Up	9.76427e-16	1.55246e-16
XR_005308823.1_dup1	599	3.37	37.24	4.6864	Up	9.80032e-16	1.55813e-16
XR_005429488.1_dup1	755	141.02	10.49	-2.52844	Down	9.99802e-16	1.58923e-16
XR_005432326.1_dup1	4548	518.53	110.27	-1.01302	Down	1.06862e-15	1.69795e-16
XR_005302555.1_dup1	1902	18	54	2.80533	Up	1.07238e-15	1.70385e-16
XR_005298220.1_dup1	842	83.41	0	-6.16178	Down	1.09653e-15	1.7416e-16
XR_005432694.1_dup1	3352	83.17	0	-6.15762	Down	1.20084e-15	1.90387e-16
XR_005434782.1_dup1	2831	0	38.24	7.47738	Up	1.20544e-15	1.91107e-16
XR_005302457.1_dup1	1949	17.3	53.12	2.83885	Up	1.23323e-15	1.95456e-16
XR_005425557.1_dup1	2795	41.05	75.21	2.09391	Up	1.35156e-15	2.14032e-16
XR_005422221.1_dup1	1886	89.23	112.77	1.55815	Up	1.36561e-15	2.16244e-16
XR_005298382.1_dup1	1096	82.81	0	-6.15136	Down	1.37632e-15	2.17931e-16
XR_005429949.1_dup1	1331	140	148	1.30054	Up	1.37883e-15	2.18315e-16
XR_005432947.1_dup1	906	0	38	7.4683	Up	1.44448e-15	2.28363e-16
XR_005426070.1_dup1	6111	0	38	7.4683	Up	1.44448e-15	2.28363e-16
XR_005432790.1_dup1	3311	269	40	-1.52916	Down	1.55672e-15	2.45924e-16
XR_005429602.1_dup1	682	10.6	45.52	3.32281	Up	1.56245e-15	2.46814e-16
XR_005429943.1_dup1	1653	0	37.81	7.46107	Up	1.66719e-15	2.6318e-16
XR_005429939.1_dup1	1311	0	37.79	7.4603	Up	1.69257e-15	2.67162e-16
XR_005436648.1_dup1	3646	62	92	1.78974	Up	1.6948e-15	2.67509e-16
XR_005423513.1_dup1	1362	5.45	39.18	4.06616	Up	1.76775e-15	2.78902e-16
XR_005298798.1_dup1	930	203	24	-1.86	Down	1.79661e-15	2.83415e-16
XR_005298816.1_dup1	3145	55.38	86.6	1.86537	Up	1.92204e-15	3.02994e-16
XR_005440139.1_dup1	1226	6.9	40.86	3.78639	Up	1.9858e-15	3.1291e-16
XR_005296924.1_dup1	841	2	35	5.34965	Up	2.35604e-15	3.70468e-16
XR_005437541.1_dup1	2105	0	37.34	7.44302	Up	2.37858e-15	3.73958e-16
XR_005431247.1_dup1	1460	4	37	4.42982	Up	2.59074e-15	4.06978e-16
XR_005302892.1_dup1	1106	4	37	4.42982	Up	2.59074e-15	4.06978e-16
XR_005422179.1_dup1	4467	57	87.45	1.83787	Up	2.67887e-15	4.20442e-16
XR_005424071.1_dup1	3112	0	37.13	7.43489	Up	2.78872e-15	4.3752e-16
XR_005305455.1_dup1	2450	0	37.1	7.43372	Up	2.85287e-15	4.47529e-16
XR_005422070.1_dup1	5257	59.92	89.62	1.80115	Up	2.95732e-15	4.63799e-16
XR_005432486.1_dup1	1760	44.57	77.21	2.01309	Up	2.95895e-15	4.64046e-16
XR_005426167.1_dup1	2578	76.64	102.37	1.638	Up	2.99002e-15	4.68899e-16
XR_005437832.1_dup1	1253	0	37	7.42982	Up	3.07762e-15	4.81863e-16
XR_005435776.1_dup1	1743	0	37	7.42982	Up	3.07762e-15	4.81863e-16
XR_005421310.1_dup1	3996	31	65.32	2.29563	Up	3.19986e-15	5.00838e-16
XR_005299438.1_dup1	3781	5	38	4.14637	Up	3.26895e-15	5.11462e-16
XR_005304453.1_dup1	1692	0	36.87	7.42475	Up	3.39669e-15	5.31242e-16
XR_005301044.1_dup1	1800	10	44	3.35788	Up	3.47878e-15	5.43924e-16
XR_005437692.1_dup1	1983	1	34.66	6.33557	Up	3.57319e-15	5.58571e-16
XR_005297233.1_dup1	611	106.1	123.31	1.43724	Up	3.5918e-15	5.61434e-16
XR_005438930.1_dup1	3649	19.95	54.59	2.67262	Up	3.86441e-15	6.03736e-16
XR_005431990.1_dup1	2522	25.76	60.23	2.44572	Up	3.92316e-15	6.12852e-16
XR_005435406.1_dup1	1175	131.11	9.31	-2.59548	Down	4.05698e-15	6.33574e-16
XR_005309415.1_dup1	1413	7	40.21	3.7425	Up	4.26354e-15	6.65546e-16
XR_005432478.1_dup1	5428	76.76	101.93	1.62952	Up	4.32511e-15	6.75061e-16
XR_005301727.1_dup1	2756	90.3	111.64	1.52643	Up	4.89866e-15	7.64016e-16
XR_005423757.1_dup1	1724	7	40	3.73494	Up	5.24705e-15	8.17985e-16
XR_005427484.1_dup1	2950	0	36.27	7.40108	Up	5.36042e-15	8.35555e-16
XR_005435181.1_dup1	2611	180.97	19.78	-1.97326	Down	5.57968e-15	8.69341e-16
XR_005426081.1_dup1	2169	402.9	78.15	-1.14573	Down	5.60238e-15	8.72772e-16
XR_005308241.1_dup1	2684	0	36.19	7.39789	Up	5.6973e-15	8.87413e-16
XR_005297918.1_dup1	1781	2.11	34.12	5.23567	Up	5.86388e-15	9.12894e-16
XR_005422794.1_dup1	1712	1	34.02	6.30868	Up	6.22824e-15	9.68983e-16
XR_005428862.1_dup1	1087	1	34	6.30783	Up	6.3375e-15	9.85238e-16
XR_005309435.1_dup1	628	8	41	3.57792	Up	6.47452e-15	1.00629e-15
XR_005430414.1_dup1	9401	0	36.01	7.3907	Up	6.53541e-15	1.01555e-15
XR_005432195.1_dup1	4177	78.7	0	-6.07792	Down	6.575e-15	1.02164e-15
XR_005296413.1_dup1	1883	0	36	7.3903	Up	6.58545e-15	1.02191e-15
XR_005440223.1_dup1	3487	0	36	7.3903	Up	6.58545e-15	1.02191e-15
XR_005434855.1_dup1	2887	0	35.99	7.3899	Up	6.63589e-15	1.02965e-15
XR_005304728.1_dup1	1980	24.92	58.71	2.45667	Up	7.39459e-15	1.14595e-15
XR_005308199.1_dup1	3896	10.87	44.2	3.24407	Up	7.5638e-15	1.17201e-15
XR_005302633.1_dup1	1137	0	35.75	7.38024	Up	7.97033e-15	1.23455e-15
XR_005309418.1_dup1	4188	65.27	92.33	1.72075	Up	8.4327e-15	1.30553e-15
XR_005428653.1_dup1	3310	7.06	39.53	3.70558	Up	8.97576e-15	1.38873e-15
XR_005440343.1_dup1	1486	0	35.57	7.37296	Up	9.14603e-15	1.41487e-15
XR_005306862.1_dup1	1739	3.78	35.44	4.44929	Up	9.29903e-15	1.43813e-15
XR_005297958.1_dup1	798	170	164	1.16853	Up	1.08076e-14	1.66936e-15
XR_005302878.1_dup1	1140	236.57	33.56	-1.59708	Down	1.19034e-14	1.83707e-15
XR_005298722.1_dup1	1151	6.91	38.97	3.71598	Up	1.30254e-14	2.00888e-15
XR_005430643.1_dup1	2153	0	35.09	7.35336	Up	1.32097e-14	2.03693e-15
XR_005439974.1_dup1	2657	26	59	2.40257	Up	1.39457e-14	2.14956e-15
XR_005423508.1_dup1	1613	0	35	7.34965	Up	1.4154e-14	2.17848e-15
XR_005428417.1_dup1	1705	22.9	56.02	2.51097	Up	1.44329e-14	2.22088e-15
XR_005300938.1_dup1	3726	194.69	179.04	1.09947	Up	1.46876e-14	2.25966e-15
XR_005435946.1_dup1	2220	76.57	0	-6.03834	Down	1.48609e-14	2.28619e-15
XR_005305606.1_dup1	806	1	33	6.26477	Up	1.51538e-14	2.32974e-15
XR_005300000.1_dup1	1017	1	33	6.26477	Up	1.51538e-14	2.32974e-15
XR_005422048.1_dup1	1753	3	34	4.72287	Up	1.55293e-14	2.38664e-15
XR_005426940.1_dup1	892	3	34	4.72287	Up	1.55293e-14	2.38664e-15
XR_005421220.1_dup1	1983	3	34	4.72287	Up	1.55293e-14	2.38664e-15
XR_005431277.1_dup1	1620	93	111.81	1.48612	Up	1.56622e-14	2.40678e-15
XR_005302231.1_dup1	5177	76.35	0	-6.03418	Down	1.617e-14	2.48327e-15
XR_005303594.1_dup1	2003	17	50	2.77676	Up	1.65523e-14	2.54157e-15
XR_005430320.1_dup1	798	21	54	2.58294	Up	1.68422e-14	2.58556e-15
XR_005439272.1_dup1	2264	61	88	1.74907	Up	1.8063e-14	2.77141e-15
XR_005421862.1_dup1	944	51	80	1.86987	Up	2.01088e-14	3.08224e-15
XR_005302386.1_dup1	2771	0	34.51	7.32931	Up	2.06262e-14	3.16099e-15
XR_005431391.1_dup1	3456	29.82	61.97	2.27566	Up	2.21218e-14	3.38787e-15
XR_005426512.1_dup1	559	1.84	32.52	5.36392	Up	2.22902e-14	3.41345e-15
XR_005304565.1_dup1	1616	45.8	75.65	1.94436	Up	2.2376e-14	3.42638e-15
XR_005423305.1_dup1	6853	0	34.15	7.31419	Up	2.72194e-14	4.16094e-15
XR_005299913.1_dup1	1972	0	34.11	7.31249	Up	2.80724e-14	4.29013e-15
XR_005425621.1_dup1	3401	6	37	3.84486	Up	3.02795e-14	4.62335e-15
XR_005432532.1_dup1	877	6	37	3.84486	Up	3.02795e-14	4.62335e-15
XR_005434551.1_dup1	2247	0	34	7.30783	Up	3.05596e-14	4.65893e-15
XR_005433041.1_dup1	1734	0	34	7.30783	Up	3.05596e-14	4.65893e-15
XR_005299851.1_dup1	3392	0	34	7.30783	Up	3.05596e-14	4.65893e-15
XR_005440230.1_dup1	1819	0	34	7.30783	Up	3.05596e-14	4.65893e-15
XR_005297472.1_dup1	2600	0	34	7.30783	Up	3.05596e-14	4.65893e-15
XR_005302508.1_dup1	9140	0	34	7.30783	Up	3.05596e-14	4.65893e-15
XR_005299837.1_dup1	1236	0	34	7.30783	Up	3.05596e-14	4.65893e-15
XR_005435775.1_dup1	4263	0	34	7.30783	Up	3.05596e-14	4.65893e-15
XR_005433116.1_dup1	5074	37.57	68.26	2.08183	Up	3.3601e-14	5.11861e-15
XR_005308171.1_dup1	2077	3.95	34.33	4.33992	Up	3.42785e-14	5.21993e-15
XR_005296236.1_dup1	2692	16.15	48.33	2.80176	Up	3.43773e-14	5.23487e-15
XR_005300603.1_dup1	1826	2.68	32.82	4.83464	Up	3.48199e-14	5.30185e-15
XR_005305509.1_dup1	1872	0	33.79	7.2989	Up	3.59419e-14	5.47095e-15
XR_005420659.1_dup1	2213	1	32	6.22037	Up	3.63932e-14	5.53566e-15
XR_005432662.1_dup1	2271	1	32	6.22037	Up	3.63932e-14	5.53566e-15
XR_005303156.1_dup1	932	1	32	6.22037	Up	3.63932e-14	5.53566e-15
XR_005436377.1_dup1	11170	4.45	34.82	4.18841	Up	3.89563e-14	5.92032e-15
XR_005439911.1_dup1	4122	114.32	125.16	1.35107	Up	3.90722e-14	5.93759e-15
XR_005430810.1_dup1	797	3	33	4.6798	Up	4.14304e-14	6.2893e-15
XR_005432194.1_dup1	3596	1.9	31.89	5.2894	Up	4.21431e-14	6.39621e-15
XR_005307269.1_dup1	1383	0	31.9	6.30512	Up	4.26277e-14	6.46873e-15
XR_005437923.1_dup1	5463	0	33.56	7.28904	Up	4.29406e-14	6.5157e-15
XR_005427028.1_dup1	3222	310.69	54.42	-1.2929	Down	4.45951e-14	6.76459e-15
XR_005302268.1_dup1	1795	33.57	64.45	2.16138	Up	4.49563e-14	6.81883e-15
XR_005304596.1_dup1	4520	13.74	45.36	2.94341	Up	5.14137e-14	7.78696e-15
XR_005429770.1_dup1	1215	73.24	0	-5.97419	Down	5.35526e-14	8.10897e-15
XR_005430017.1_dup1	1863	11.48	42.84	3.12021	Up	5.41028e-14	8.19164e-15
XR_005432227.1_dup1	3294	173.58	19.68	-1.92043	Down	5.66853e-14	8.57958e-15
XR_005301686.1_dup1	2815	0	33.2	7.27348	Up	5.67581e-14	8.59026e-15
XR_005304818.1_dup1	1228	0	33	7.26477	Up	6.62911e-14	1.00041e-14
XR_005298515.1_dup1	3378	0	33	7.26477	Up	6.62911e-14	1.00041e-14
XR_005304605.1_dup1	766	0	33	7.26477	Up	6.62911e-14	1.00041e-14
XR_005422286.1_dup1	3173	147.1	14	-2.17293	Down	6.72767e-14	1.01492e-14
XR_005432104.1_dup1	8579	135.21	138.16	1.25151	Up	6.90508e-14	1.04141e-14
XR_005307278.1_dup1	575	14	45.31	2.91477	Up	6.99352e-14	1.05465e-14
XR_005437150.1_dup1	3797	2.51	31.87	4.88681	Up	7.3665e-14	1.11023e-14
XR_005304641.1_dup1	2043	51.65	78.72	1.82833	Up	7.80867e-14	1.17636e-14
XR_005421294.1_dup1	2817	47	75	1.8946	Up	7.84619e-14	1.18197e-14
XR_005298115.1_dup1	1139	2	31.29	5.188	Up	8.05283e-14	1.21281e-14
XR_005435821.1_dup1	1461	17	48.26	2.72566	Up	8.18801e-14	1.23285e-14
XR_005438220.1_dup1	5465	86.67	104.72	1.4933	Up	8.58019e-14	1.29142e-14
XR_005305454.1_dup1	2432	0	32.66	7.24982	Up	8.63526e-14	1.29955e-14
XR_005423499.1_dup1	2724	48.53	76.02	1.86787	Up	9.20644e-14	1.38414e-14
XR_005432137.1_dup1	1308	40	69	2.00697	Up	9.59048e-14	1.44128e-14
XR_005298597.1_dup1	6161	0	32.52	7.24363	Up	9.62998e-14	1.44714e-14
XR_005305833.1_dup1	711	33	63	2.15326	Up	9.85322e-14	1.48025e-14
XR_005440345.1_dup1	5524	0	32.48	7.24185	Up	9.93485e-14	1.49239e-14
XR_005297485.1_dup1	589	7	37	3.62247	Up	1.01515e-13	1.52457e-14
XR_005429940.1_dup1	1081	0	32.45	7.24052	Up	1.01699e-13	1.5273e-14
XR_005422588.1_dup1	1959	19	50	2.6163	Up	1.04332e-13	1.56641e-14
XR_005431814.1_dup1	2860	75.88	96.65	1.56942	Up	1.04961e-13	1.5757e-14
XR_005434758.1_dup1	2596	0	32.37	7.23696	Up	1.08244e-13	1.62349e-14
XR_005421629.1_dup1	2676	0	32.37	7.23696	Up	1.08244e-13	1.62349e-14
XR_005434529.1_dup1	1645	3	32	4.63541	Up	1.10768e-13	1.66043e-14
XR_005425976.1_dup1	3526	0	32.24	7.23115	Up	1.19798e-13	1.7947e-14
XR_005432392.1_dup1	1178	71.16	0	-5.93262	Down	1.19806e-13	1.79477e-14
XR_005430321.1_dup1	1474	5.42	34.88	3.90641	Up	1.21779e-13	1.82391e-14
XR_005302454.1_dup1	2109	0	32.2	7.22936	Up	1.23598e-13	1.85064e-14
XR_005303597.1_dup1	1189	37.42	66.46	2.04905	Up	1.29091e-13	1.93216e-14
XR_005428487.1_dup1	1955	0	32.14	7.22667	Up	1.29526e-13	1.93849e-14
XR_005435017.1_dup1	3017	0	32.14	7.22667	Up	1.29526e-13	1.93849e-14
XR_005305439.1_dup1	1084	3.47	32.36	4.44158	Up	1.34971e-13	2.01939e-14
XR_005302056.1_dup1	617	0	32.04	7.22217	Up	1.40051e-13	2.09424e-14
XR_005304149.1_dup1	1163	0	32	7.22037	Up	1.44499e-13	2.15681e-14
XR_005429464.1_dup1	470	0	32	7.22037	Up	1.44499e-13	2.15681e-14
XR_005296999.1_dup1	1001	9	39	3.33585	Up	1.45545e-13	2.17221e-14
XR_005435404.1_dup1	2493	9	39	3.33585	Up	1.45545e-13	2.17221e-14
XR_005431196.1_dup1	1990	0	31.94	7.21766	Up	1.51438e-13	2.25951e-14
XR_005430999.1_dup1	4526	38.48	67	2.02042	Up	1.71009e-13	2.54866e-14
XR_005296499.1_dup1	3552	0	31.77	7.20996	Up	1.72982e-13	2.57772e-14
XR_005436080.1_dup1	979	5	34	3.98591	Up	1.73878e-13	2.59051e-14
XR_005304691.1_dup1	3780	197	26	-1.70124	Down	1.74178e-13	2.59482e-14
XR_005296024.1_dup1	3309	24	54	2.3903	Up	2.11261e-13	3.14254e-14
XR_005300869.1_dup1	2885	4.29	32.92	4.16029	Up	2.11277e-13	3.14272e-14
XR_005305433.1_dup1	3655	1	30	6.12726	Up	2.1277e-13	3.16301e-14
XR_005306422.1_dup1	472	1	30	6.12726	Up	2.1277e-13	3.16301e-14
XR_005309545.1_dup1	3144	397.85	81.41	-1.06858	Down	2.16618e-13	3.21996e-14
XR_005308609.1_dup1	2018	3	31.25	4.60119	Up	2.31921e-13	3.44462e-14
XR_005305862.1_dup1	2749	3	31.22	4.59981	Up	2.38885e-13	3.547e-14
XR_005433402.1_dup1	5927	9.33	38.82	3.27722	Up	2.50818e-13	3.72246e-14
XR_005428870.1_dup1	5792	5.98	34.84	3.7629	Up	2.5154e-13	3.73302e-14
XR_005299558.1_dup1	1094	127.34	10.72	-2.34994	Down	2.63527e-13	3.90932e-14
XR_005425364.1_dup1	1867	31	60	2.17307	Up	2.76889e-13	4.10618e-14
XR_005423473.1_dup1	1840	0	31.16	7.18199	Up	2.79125e-13	4.13748e-14
XR_005301726.1_dup1	875	7	35.97	3.58174	Up	2.80292e-13	4.15471e-14
XR_005428670.1_dup1	4131	4.31	32.65	4.14169	Up	2.83299e-13	4.19879e-14
XR_005308537.1_dup1	4964	10.49	40	3.15136	Up	2.85493e-13	4.23097e-14
XR_005308715.1_dup1	1424	3	31	4.58961	Up	2.96777e-13	4.39572e-14
XR_005303155.1_dup1	1245	3	31	4.58961	Up	2.96777e-13	4.39572e-14
XR_005436238.1_dup1	5759	48	74	1.84486	Up	3.08616e-13	4.56948e-14
XR_005432729.1_dup1	766	0	31	7.17457	Up	3.16548e-13	4.67828e-14
XR_005423861.1_dup1	847	0	31	7.17457	Up	3.16548e-13	4.67828e-14
XR_005430404.1_dup1	2292	0	31	7.17457	Up	3.16548e-13	4.67828e-14
XR_005303566.1_dup1	624	0	31	7.17457	Up	3.16548e-13	4.67828e-14
XR_005303564.1_dup1	1256	0	30.94	7.17177	Up	3.31852e-13	4.90237e-14
XR_005429729.1_dup1	951	29	58	2.22037	Up	3.36704e-13	4.9729e-14
XR_005436418.1_dup1	1959	89.73	4.04	-3.25279	Down	3.71643e-13	5.4819e-14
XR_005295889.1_dup1	688	11.05	40.33	3.08818	Up	3.77947e-13	5.57414e-14
XR_005302862.1_dup1	1125	4.63	32.75	4.04278	Up	3.8131e-13	5.62319e-14
XR_005428390.1_dup1	2753	80.74	98.18	1.50252	Up	3.94775e-13	5.81973e-14
XR_005427409.1_dup1	938	35	63	2.06837	Up	4.00541e-13	5.90439e-14
XR_005428207.1_dup1	3063	160	151	1.13685	Up	4.0069e-13	5.90648e-14
XR_005304104.1_dup1	1676	27	56	2.27284	Up	4.01703e-13	5.92106e-14
XR_005298501.1_dup1	1074	4.42	32.42	4.09514	Up	4.08168e-13	6.01531e-14
XR_005433269.1_dup1	3183	0	30.67	7.15913	Up	4.10503e-13	6.04926e-14
XR_005306202.1_dup1	1765	6.6	35.08	3.63048	Up	4.1898e-13	6.17287e-14
XR_005421624.1_dup1	1798	1	29.19	6.08777	Up	4.37335e-13	6.44179e-14
XR_005306133.1_dup1	1460	67.82	0	-5.86327	Down	4.39784e-13	6.47762e-14
XR_005435074.1_dup1	2635	78.12	96.05	1.51847	Up	4.67744e-13	6.88424e-14
XR_005304947.1_dup1	2020	5	33	3.94284	Up	4.70051e-13	6.91754e-14
XR_005303235.1_dup1	1403	0	30.42	7.14732	Up	5.00027e-13	7.35414e-14
XR_005431909.1_dup1	675	0	30.41	7.14685	Up	5.03992e-13	7.41173e-14
XR_005423470.1_dup1	1083	6.09	34.25	3.71196	Up	5.15721e-13	7.58261e-14
XR_005298179.1_dup1	1121	1	29	6.07835	Up	5.18095e-13	7.61208e-14
XR_005424062.1_dup1	2307	57.01	80.28	1.7142	Up	5.29931e-13	7.78478e-14
XR_005438538.1_dup1	733	12	41	2.99296	Up	5.36979e-13	7.88634e-14
XR_005433119.1_dup1	5103	0	30.18	7.13589	Up	6.04474e-13	8.86514e-14
XR_005437045.1_dup1	3497	14	43	2.83928	Up	6.05429e-13	8.87828e-14
XR_005431450.1_dup1	1556	15.58	44.52	2.73513	Up	6.71114e-13	9.83092e-14
XR_005307612.1_dup1	1122	0	30	7.12726	Up	6.97032e-13	1.0189e-13
XR_005300641.1_dup1	847	0	30	7.12726	Up	6.97032e-13	1.0189e-13
XR_005434835.1_dup1	3108	0	30	7.12726	Up	6.97032e-13	1.0189e-13
XR_005428433.1_dup1	1416	91.72	4.63	-3.08778	Down	7.21701e-13	1.0546e-13
XR_005308601.1_dup1	2337	2	29	5.07835	Up	7.28521e-13	1.06412e-13
XR_005437323.1_dup1	1354	2	29	5.07835	Up	7.28521e-13	1.06412e-13
XR_005296202.1_dup1	3292	0	29.88	7.12148	Up	7.66557e-13	1.11918e-13
XR_005296525.1_dup1	1914	1.62	28.58	5.36131	Up	8.13372e-13	1.18665e-13
XR_005422989.1_dup1	5468	0	29.73	7.11422	Up	8.63388e-13	1.25896e-13
XR_005432666.1_dup1	3538	46	71	1.84656	Up	8.95175e-13	1.30481e-13
XR_005436288.1_dup1	3689	0	29.68	7.11179	Up	8.98335e-13	1.30935e-13
XR_005438120.1_dup1	2165	2.05	28.79	5.03224	Up	9.3418e-13	1.36102e-13
XR_005301048.1_dup1	644	4	31	4.17457	Up	9.96851e-13	1.45132e-13
XR_005422804.1_dup1	1557	18.26	46.76	2.57696	Up	9.98689e-13	1.45392e-13
XR_005439334.1_dup1	511	0	29.51	7.1035	Up	1.02819e-12	1.49603e-13
XR_005432668.1_dup1	3487	1.13	28.13	5.85809	Up	1.077e-12	1.56634e-13
XR_005434508.1_dup1	4779	81.58	97.07	1.47118	Up	1.21044e-12	1.75853e-13
XR_005426744.1_dup1	630	0	29.3	7.0932	Up	1.21505e-12	1.76516e-13
XR_005302312.1_dup1	1115	1	28	6.02773	Up	1.26771e-12	1.83998e-13
XR_005302897.1_dup1	2547	1	28	6.02773	Up	1.26771e-12	1.83998e-13
XR_005309857.1_dup1	604	393.75	82.66	-1.03165	Down	1.31072e-12	1.90153e-13
XR_005431698.1_dup1	1043	48	72	1.80533	Up	1.38371e-12	2.00651e-13
XR_005304416.1_dup1	1215	5	31.88	3.89302	Up	1.43213e-12	2.07604e-13
XR_005431514.1_dup1	935	13	41	2.87748	Up	1.46869e-12	2.12884e-13
XR_005439301.1_dup1	3002	68	87	1.57585	Up	1.49868e-12	2.17177e-13
XR_005432687.1_dup1	3473	64.67	0	-5.79465	Down	1.51231e-12	2.19136e-13
XR_005436216.1_dup1	1537	0	29	7.07835	Up	1.54305e-12	2.23132e-13
XR_005302821.1_dup1	1040	0	29	7.07835	Up	1.54305e-12	2.23132e-13
XR_005296477.1_dup1	1422	0	29	7.07835	Up	1.54305e-12	2.23132e-13
XR_005299282.1_dup1	4275	0	29	7.07835	Up	1.54305e-12	2.23132e-13
XR_005432980.1_dup1	1902	0	29	7.07835	Up	1.54305e-12	2.23132e-13
XR_005433333.1_dup1	4174	18	46	2.57401	Up	1.57165e-12	2.27203e-13
XR_005440093.1_dup1	1739	0	28.9	7.07337	Up	1.67118e-12	2.41404e-13
XR_005437416.1_dup1	1851	0	28.84	7.07037	Up	1.75316e-12	2.5314e-13
XR_005435088.1_dup1	1319	22.27	49.83	2.38228	Up	1.94405e-12	2.8031e-13
XR_005438073.1_dup1	1841	0	28.71	7.06385	Up	1.94497e-12	2.80421e-13
XR_005307603.1_dup1	1201	64	0	-5.77963	Down	1.96886e-12	2.83802e-13
XR_005440346.1_dup1	4507	0	28.64	7.06033	Up	2.05688e-12	2.96388e-13
XR_005427069.1_dup1	2876	1	27.46	5.99963	Up	2.05953e-12	2.96765e-13
XR_005439383.1_dup1	2042	0	28.6	7.05831	Up	2.12372e-12	3.05892e-13
XR_005420996.1_dup1	3877	0	28.59	7.05781	Up	2.14077e-12	3.08325e-13
XR_005299847.1_dup1	560	1.63	27.49	5.29633	Up	2.30795e-12	3.32064e-13
XR_005425973.1_dup1	4539	21.7	49.07	2.39752	Up	2.37146e-12	3.41092e-13
XR_005437425.1_dup1	1750	1	27.29	5.99067	Up	2.40021e-12	3.45194e-13
XR_005438969.1_dup1	2275	0	28.41	7.0487	Up	2.47243e-12	3.55454e-13
XR_005302784.1_dup1	1107	9	36.08	3.22357	Up	2.47365e-12	3.55616e-13
XR_005425125.1_dup1	3313	114	118	1.27012	Up	2.52301e-12	3.62623e-13
XR_005304963.1_dup1	5002	34.45	60.24	2.02659	Up	2.52561e-12	3.62983e-13
XR_005298453.1_dup1	1103	14.11	41.53	2.77781	Up	2.63237e-12	3.78206e-13
XR_005420884.1_dup1	942	0	28.33	7.04463	Up	2.63603e-12	3.78724e-13
XR_005429052.1_dup1	2947	61	81	1.62948	Up	2.68439e-12	3.85615e-13
XR_005437950.1_dup1	2046	24.63	51.59	2.28705	Up	2.75352e-12	3.95328e-13
XR_005301519.1_dup1	1211	3	28.73	4.4799	Up	2.80144e-12	4.02125e-13
XR_005304201.1_dup1	2037	0	28.24	7.04004	Up	2.83318e-12	4.06597e-13
XR_005439999.1_dup1	1095	0	28.21	7.03851	Up	2.90215e-12	4.1644e-13
XR_005433534.1_dup1	2298	0	28.19	7.03748	Up	2.94907e-12	4.23101e-13
XR_005437964.1_dup1	4064	3	28.63	4.47486	Up	3.0934e-12	4.43624e-13
XR_005437293.1_dup1	1013	47.13	70.2	1.7952	Up	3.18101e-12	4.55759e-13
XR_005431178.1_dup1	3383	7	33.47	3.47781	Up	3.28273e-12	4.70192e-13
XR_005420744.1_dup1	4415	11	38	3.00887	Up	3.30057e-12	4.72693e-13
XR_005421072.1_dup1	2495	3.1	28.68	4.43008	Up	3.31969e-12	4.75414e-13
XR_005425573.1_dup1	1073	0	28	7.02773	Up	3.43481e-12	4.90683e-13
XR_005303663.1_dup1	1051	0	28	7.02773	Up	3.43481e-12	4.90683e-13
XR_005429624.1_dup1	1638	0	28	7.02773	Up	3.43481e-12	4.90683e-13
XR_005433761.1_dup1	756	5	31	3.85264	Up	3.43696e-12	4.9088e-13
XR_005424426.1_dup1	708	5	31	3.85264	Up	3.43696e-12	4.9088e-13
XR_005307535.1_dup1	4970	55	76	1.68694	Up	3.82712e-12	5.45899e-13
XR_005300559.1_dup1	4062	15	42	2.7058	Up	3.94277e-12	5.62153e-13
XR_005421724.1_dup1	1907	206.3	30.98	-1.51496	Down	4.09406e-12	5.83504e-13
XR_005425361.1_dup1	4687	126	12	-2.17195	Down	4.12208e-12	5.87388e-13
XR_005437143.1_dup1	723	31.25	56.9	2.08494	Up	4.19337e-12	5.97391e-13
XR_005302532.1_dup1	1160	6	32	3.63541	Up	4.29215e-12	6.11245e-13
XR_005297164.1_dup1	2242	4.82	30.52	3.88302	Up	4.44011e-12	6.3208e-13
XR_005429081.1_dup1	4507	148.55	139.25	1.1271	Up	4.54001e-12	6.46193e-13
XR_005296500.1_dup1	3462	67.09	84.67	1.55612	Up	4.66335e-12	6.63649e-13
XR_005423601.1_dup1	3136	0	27.59	7.00645	Up	4.77638e-12	6.7957e-13
XR_005424636.1_dup1	897	10.59	37.12	3.02987	Up	4.98359e-12	7.08866e-13
XR_005304941.1_dup1	1282	2	27	4.97526	Up	5.05966e-12	7.19082e-13
XR_005428637.1_dup1	4839	2	27	4.97526	Up	5.05966e-12	7.19082e-13
XR_005309140.1_dup1	2397	2	27	4.97526	Up	5.05966e-12	7.19082e-13
XR_005298106.1_dup1	1087	281.35	51.57	-1.22739	Down	5.36267e-12	7.61634e-13
XR_005437634.1_dup1	875	13.59	40.19	2.78466	Up	5.53729e-12	7.86171e-13
XR_005432197.1_dup1	4172	109.75	8.87	-2.40877	Down	5.6807e-12	8.06336e-13
XR_005303389.1_dup1	995	3	28	4.44276	Up	5.77939e-12	8.19979e-13
XR_005305028.1_dup1	3791	3	28	4.44276	Up	5.77939e-12	8.19979e-13
XR_005421271.1_dup1	1278	1	26.28	5.93626	Up	5.97791e-12	8.47891e-13
XR_005428940.1_dup1	1687	0	27.31	6.99173	Up	5.98596e-12	8.49018e-13
XR_005305714.1_dup1	1995	25	51	2.24894	Up	6.02058e-12	8.53896e-13
XR_005309838.1_dup1	1249	0	27.3	6.9912	Up	6.03447e-12	8.5585e-13
XR_005301842.1_dup1	1726	8	34	3.30783	Up	6.13515e-12	8.69936e-13
XR_005422332.1_dup1	2889	53.98	74.54	1.68596	Up	6.26086e-12	8.87678e-13
XR_005299258.1_dup1	5515	35.52	59.97	1.97598	Up	6.34391e-12	8.99352e-13
XR_005307255.1_dup1	4565	38	62	1.92664	Up	6.37214e-12	9.03287e-13
XR_005440054.1_dup1	3234	7.69	33.57	3.34649	Up	6.57725e-12	9.31929e-13
XR_005301244.1_dup1	2443	4.73	29.95	3.88302	Up	7.00939e-12	9.92606e-13
XR_005422723.1_dup1	4350	65.87	83.17	1.55681	Up	7.0742e-12	1.00158e-12
XR_005296664.1_dup1	707	60.72	0	-5.70373	Down	7.2051e-12	1.01988e-12
XR_005437464.1_dup1	992	4	29	4.07835	Up	7.31321e-12	1.03482e-12
XR_005298144.1_dup1	2453	4	29	4.07835	Up	7.31321e-12	1.03482e-12
XR_005429409.1_dup1	3138	4	29	4.07835	Up	7.31321e-12	1.03482e-12
XR_005298457.1_dup1	1761	330	66	-1.10156	Down	7.37609e-12	1.04366e-12
XR_005301515.1_dup1	2380	45.67	67.91	1.79275	Up	7.46679e-12	1.05638e-12
XR_005308664.1_dup1	3501	29.96	55.07	2.0986	Up	7.56339e-12	1.0699e-12
XR_005437734.1_dup1	1379	0	27	6.97526	Up	7.68963e-12	1.08559e-12
XR_005420592.1_dup1	2999	0	27	6.97526	Up	7.68963e-12	1.08559e-12
XR_005430656.1_dup1	1400	0	27	6.97526	Up	7.68963e-12	1.08559e-12
XR_005422255.1_dup1	578	0	27	6.97526	Up	7.68963e-12	1.08559e-12
XR_005302905.1_dup1	723	0	27	6.97526	Up	7.68963e-12	1.08559e-12
XR_005437117.1_dup1	1163	0	27	6.97526	Up	7.68963e-12	1.08559e-12
XR_005427437.1_dup1	11813	0	26.98	6.97419	Up	7.81504e-12	1.1026e-12
XR_005307938.1_dup1	4036	10	36	3.06837	Up	7.82672e-12	1.1042e-12
XR_005433397.1_dup1	726	4.24	29.17	4.00272	Up	8.3163e-12	1.17241e-12
XR_005297108.1_dup1	534	20	46	2.42201	Up	8.60264e-12	1.21223e-12
XR_005437214.1_dup1	2207	1	25.87	5.91358	Up	8.67131e-12	1.22175e-12
XR_005434310.1_dup1	1722	4.13	28.98	4.03122	Up	8.76816e-12	1.23524e-12
XR_005432371.1_dup1	565	12	38	2.88334	Up	9.07216e-12	1.27755e-12
XR_005296026.1_dup1	2955	35.88	59.81	1.95758	Up	9.08283e-12	1.27902e-12
XR_005424436.1_dup1	3036	18	44	2.50988	Up	9.37709e-12	1.31983e-12
XR_005303676.1_dup1	3539	0	26.75	6.96184	Up	9.41465e-12	1.32499e-12
XR_005436235.1_dup1	1808	4	28.74	4.06536	Up	9.47827e-12	1.33382e-12
XR_005298573.1_dup1	2945	16	42.01	2.61303	Up	9.71128e-12	1.36613e-12
XR_005425581.1_dup1	2145	59.9	0	-5.68411	Down	9.98071e-12	1.40362e-12
XR_005428283.1_dup1	2636	75.25	3	-3.42829	Down	1.02872e-11	1.44616e-12
XR_005435627.1_dup1	922	2	26.27	4.93572	Up	1.02998e-11	1.44786e-12
XR_005297862.1_dup1	2338	62	1	-4.73382	Down	1.04835e-11	1.47346e-12
XR_005437738.1_dup1	2028	2.18	26.42	4.8196	Up	1.07156e-11	1.50572e-12
XR_005303546.1_dup1	1716	1.05	25.62	5.82918	Up	1.07843e-11	1.51517e-12
XR_005428361.1_dup1	10094	0	26.57	6.9521	Up	1.08941e-11	1.53032e-12
XR_005431411.1_dup1	1732	0	26.57	6.9521	Up	1.08941e-11	1.53032e-12
XR_005298796.1_dup1	3663	28.91	53.72	2.11426	Up	1.08956e-11	1.53051e-12
XR_005438479.1_dup1	4012	2.1	26.3	4.86697	Up	1.10771e-11	1.55571e-12
XR_005425848.1_dup1	635	1.69	25.89	5.15767	Up	1.11909e-11	1.57144e-12
XR_005437549.1_dup1	1046	2	26.1	4.92635	Up	1.21573e-11	1.70515e-12
XR_005426141.1_dup1	996	2	26.06	4.92414	Up	1.26411e-11	1.7724e-12
XR_005439002.1_dup1	6059	26	51	2.19236	Up	1.26874e-11	1.77873e-12
XR_005423365.1_dup1	1206	26	51	2.19236	Up	1.26874e-11	1.77873e-12
XR_005431160.1_dup1	1615	0	26.38	6.94174	Up	1.27114e-11	1.78199e-12
XR_005440179.1_dup1	3111	0	26.37	6.9412	Up	1.28151e-11	1.7962e-12
XR_005308308.1_dup1	418	2	26	4.92081	Up	1.34034e-11	1.87703e-12
XR_005297421.1_dup1	2500	1	25.29	5.88087	Up	1.46982e-11	2.05643e-12
XR_005435531.1_dup1	4280	28.79	53.25	2.10759	Up	1.47029e-11	2.05705e-12
XR_005427491.1_dup1	2416	7.04	31.96	3.40299	Up	1.51339e-11	2.11692e-12
XR_005299614.1_dup1	1024	0	26.11	6.9269	Up	1.58332e-11	2.21327e-12
XR_005297942.1_dup1	1961	55	74	1.64847	Up	1.58411e-11	2.21434e-12
XR_005439728.1_dup1	977	3.4	27.47	4.23462	Up	1.59762e-11	2.23299e-12
XR_005309392.1_dup1	659	29.7	53.89	2.07993	Up	1.64693e-11	2.30139e-12
XR_005435852.1_dup1	4203	0	26.05	6.92358	Up	1.6626e-11	2.3227e-12
XR_005296282.1_dup1	4280	119	118	1.2082	Up	1.66794e-11	2.33007e-12
XR_005430433.1_dup1	2824	21.62	46.74	2.33266	Up	1.66921e-11	2.33176e-12
XR_005299064.1_dup1	747	0	26	6.92081	Up	1.73173e-11	2.414e-12
XR_005423095.1_dup1	1738	0	26	6.92081	Up	1.73173e-11	2.414e-12
XR_005301133.1_dup1	1265	0	26	6.92081	Up	1.73173e-11	2.414e-12
XR_005438188.1_dup1	1905	0	26	6.92081	Up	1.73173e-11	2.414e-12
XR_005428086.1_dup1	2912	0	26	6.92081	Up	1.73173e-11	2.414e-12
XR_005427184.1_dup1	2716	0	26	6.92081	Up	1.73173e-11	2.414e-12
XR_005308257.1_dup1	689	9	34	3.13791	Up	1.84027e-11	2.56334e-12
XR_005432412.1_dup1	8029	9.49	34.53	3.08374	Up	1.86524e-11	2.5976e-12
XR_005301350.1_dup1	1011	1	25	5.86423	Up	1.91492e-11	2.6644e-12
XR_005434422.1_dup1	3032	0	25.87	6.91358	Up	1.92535e-11	2.67861e-12
XR_005438957.1_dup1	1177	4	28.01	4.02824	Up	1.9636e-11	2.73127e-12
XR_005300415.1_dup1	1337	4	28	4.02773	Up	1.98329e-11	2.75761e-12
XR_005308220.1_dup1	3620	7.31	31.98	3.3496	Up	2.01986e-11	2.80795e-12
XR_005308514.1_dup1	2217	20	45	2.3903	Up	2.05848e-11	2.86101e-12
XR_005298186.1_dup1	3884	8.96	33.83	3.1371	Up	2.07617e-11	2.88533e-12
XR_005430798.1_dup1	6079	34.99	58	1.94948	Up	2.11358e-11	2.93668e-12
XR_005421641.1_dup1	2035	201.31	31.21	-1.46897	Down	2.16097e-11	3.00165e-12
XR_005432698.1_dup1	3971	54.36	73.04	1.64651	Up	2.22488e-11	3.08935e-12
XR_005429757.1_dup1	1630	145	134	1.10655	Up	2.26863e-11	3.14976e-12
XR_005434557.1_dup1	1197	21	45.8	2.34533	Up	2.29626e-11	3.18771e-12
XR_005440086.1_dup1	1541	96.85	7.1	-2.54949	Down	2.3407e-11	3.24864e-12
XR_005431906.1_dup1	3258	0	25.61	6.89901	Up	2.38069e-11	3.30329e-12
XR_005426934.1_dup1	2899	0	25.51	6.89336	Up	2.58351e-11	3.58185e-12
XR_005297495.1_dup1	2715	2.38	25.74	4.65535	Up	2.61136e-11	3.61986e-12
XR_005421268.1_dup1	3279	90	98	1.34323	Up	2.6753e-11	3.70728e-12
XR_005434893.1_dup1	1498	0	25.35	6.88429	Up	2.94496e-11	4.07733e-12
XR_005438920.1_dup1	1487	57.17	0	-5.61681	Down	2.96685e-11	4.10719e-12
XR_005299661.1_dup1	4488	0	25.34	6.88372	Up	2.96918e-11	4.11034e-12
XR_005428144.1_dup1	935	0	25.28	6.8803	Up	3.11876e-11	4.31522e-12
XR_005300303.1_dup1	1787	4	27.5	4.00173	Up	3.26692e-11	4.51849e-12
XR_005425950.1_dup1	4905	2	25.02	4.86538	Up	3.49398e-11	4.82939e-12
XR_005300880.1_dup1	641	2	25	4.86423	Up	3.5631e-11	4.92188e-12
XR_005307279.1_dup1	653	0	25.06	6.86769	Up	3.73538e-11	5.15752e-12
XR_005432618.1_dup1	3219	0	25.05	6.86711	Up	3.76616e-11	5.19993e-12
XR_005422629.1_dup1	894	0	25	6.86423	Up	3.92398e-11	5.40509e-12
XR_005297474.1_dup1	892	0	25	6.86423	Up	3.92398e-11	5.40509e-12
XR_005424565.1_dup1	2179	0	25	6.86423	Up	3.92398e-11	5.40509e-12
XR_005425236.1_dup1	2052	0	25	6.86423	Up	3.92398e-11	5.40509e-12
XR_005423718.1_dup1	2608	0	25	6.86423	Up	3.92398e-11	5.40509e-12
XR_005308544.1_dup1	1363	0	25	6.86423	Up	3.92398e-11	5.40509e-12
XR_005431490.1_dup1	745	0	25	6.86423	Up	3.92398e-11	5.40509e-12
XR_005302538.1_dup1	3517	0	25	6.86423	Up	3.92398e-11	5.40509e-12
XR_005302257.1_dup1	1022	0	25	6.86423	Up	3.92398e-11	5.40509e-12
XR_005302299.1_dup1	5110	0	24.95	6.86134	Up	4.08847e-11	5.62964e-12
XR_005437802.1_dup1	5760	4.02	27.29	3.98348	Up	4.13033e-11	5.68686e-12
XR_005300022.1_dup1	2956	0	24.91	6.85902	Up	4.22506e-11	5.81481e-12
XR_005432922.1_dup1	3714	3	26	4.33585	Up	4.22528e-11	5.81481e-12
XR_005436430.1_dup1	3599	22	46	2.2845	Up	4.23007e-11	5.82114e-12
XR_005429019.1_dup1	3412	22	46	2.2845	Up	4.23007e-11	5.82114e-12
XR_005427388.1_dup1	2626	124	13	-2.03338	Down	4.24124e-11	5.8362e-12
XR_005429713.1_dup1	1618	0	24.9	6.85845	Up	4.25992e-11	5.86149e-12
XR_005308716.1_dup1	765	8	32	3.22037	Up	4.28266e-11	5.89171e-12
XR_005305585.1_dup1	1831	8	32	3.22037	Up	4.28266e-11	5.89171e-12
XR_005304576.1_dup1	1110	157.96	20.87	-1.69969	Down	4.31785e-11	5.93958e-12
XR_005430973.1_dup1	1494	45	65	1.75089	Up	4.36065e-11	5.99771e-12
XR_005430767.1_dup1	1129	1	24.02	5.80654	Up	4.69761e-11	6.45662e-12
XR_005304887.1_dup1	1238	1	24	5.80533	Up	4.78471e-11	6.5704e-12
XR_005430543.1_dup1	1612	1	24	5.80533	Up	4.78471e-11	6.5704e-12
XR_005297499.1_dup1	822	1	24	5.80533	Up	4.78471e-11	6.5704e-12
XR_005420695.1_dup1	475	2	24.69	4.84623	Up	4.82803e-11	6.62917e-12
XR_005430323.1_dup1	635	5.58	29.04	3.60008	Up	4.86358e-11	6.6775e-12
XR_005308111.1_dup1	563	20	44	2.35788	Up	4.90226e-11	6.72903e-12
XR_005433917.1_dup1	1112	10	34.01	2.98633	Up	5.21136e-11	7.14893e-12
XR_005422114.1_dup1	4374	9	32.91	3.0909	Up	5.24417e-11	7.19343e-12
XR_005297120.1_dup1	4534	67	80.99	1.49395	Up	5.25143e-11	7.20299e-12
XR_005421004.1_dup1	1026	2.93	25.69	4.35261	Up	5.28174e-11	7.24314e-12
XR_005303759.1_dup1	1391	74.37	3.49	-3.19305	Down	5.36031e-11	7.34917e-12
XR_005430804.1_dup1	3458	4	27	3.97526	Up	5.38218e-11	7.37743e-12
XR_005303911.1_dup1	2238	4	27	3.97526	Up	5.38218e-11	7.37743e-12
XR_005296738.1_dup1	903	223.41	38.08	-1.33222	Down	5.77489e-11	7.90889e-12
XR_005309463.1_dup1	4915	55.5	0	-5.57404	Down	5.79761e-11	7.93943e-12
XR_005433377.1_dup1	10089	39.41	60.22	1.83205	Up	5.92256e-11	8.10864e-12
XR_005439912.1_dup1	1742	10.97	34.81	2.88631	Up	6.51954e-11	8.91556e-12
XR_005422849.1_dup1	990	4.8	27.79	3.75383	Up	6.56122e-11	8.97176e-12
XR_005435625.1_dup1	7296	0	24.37	6.82741	Up	6.59099e-11	9.01182e-12
XR_005433700.1_dup1	2227	66.91	80.55	1.48803	Up	6.7312e-11	9.20056e-12
XR_005304924.1_dup1	687	5	28	3.7058	Up	6.79118e-11	9.27988e-12
XR_005423469.1_dup1	993	15.91	39.75	2.54139	Up	6.85283e-11	9.36379e-12
XR_005422012.1_dup1	2180	168	146	1.01788	Up	6.99964e-11	9.56216e-12
XR_005309465.1_dup1	4945	54.01	71.13	1.6176	Up	7.07578e-11	9.66479e-12
XR_005438922.1_dup1	1549	117.8	114.61	1.18076	Up	7.25359e-11	9.90535e-12
XR_005303963.1_dup1	978	25	48	2.16148	Up	7.40703e-11	1.01133e-11
XR_005434779.1_dup1	2826	0	24.21	6.8179	Up	7.52192e-11	1.02685e-11
XR_005427833.1_dup1	1141	1.45	23.7	5.25113	Up	7.60478e-11	1.03797e-11
XR_005307164.1_dup1	1475	5.91	28.98	3.5142	Up	7.63086e-11	1.04142e-11
XR_005308402.1_dup1	3302	5.93	29	3.51032	Up	7.65974e-11	1.04527e-11
XR_005429735.1_dup1	2344	2.01	24.23	4.8119	Up	7.66442e-11	1.04589e-11
XR_005301104.1_dup1	3014	63.54	1.95	-3.80575	Down	8.05044e-11	1.09791e-11
XR_005432682.1_dup1	3866	54.62	0	-5.55099	Down	8.26117e-11	1.12635e-11
XR_005435164.1_dup1	2308	45.68	64.64	1.72124	Up	8.30485e-11	1.13227e-11
XR_005436113.1_dup1	3428	32.63	54.26	1.95406	Up	8.67111e-11	1.18152e-11
XR_005421057.1_dup1	1792	57	1	-4.61252	Down	8.71917e-11	1.18799e-11
XR_005432351.1_dup1	5925	0	24	6.80533	Up	8.94849e-11	1.2158e-11
XR_005437330.1_dup1	6070	0	24	6.80533	Up	8.94849e-11	1.2158e-11
XR_005302929.1_dup1	646	0	24	6.80533	Up	8.94849e-11	1.2158e-11
XR_005439101.1_dup1	6338	0	24	6.80533	Up	8.94849e-11	1.2158e-11
XR_005426446.1_dup1	1671	0	24	6.80533	Up	8.94849e-11	1.2158e-11
XR_005429459.1_dup1	1197	0	24	6.80533	Up	8.94849e-11	1.2158e-11
XR_005308708.1_dup1	881	0	24	6.80533	Up	8.94849e-11	1.2158e-11
XR_005424867.1_dup1	4680	2.56	24.66	4.48833	Up	9.40378e-11	1.27697e-11
XR_005295829.1_dup1	674	1	23.26	5.76015	Up	9.45653e-11	1.28402e-11
XR_005427999.1_dup1	1839	57.36	73.17	1.57158	Up	9.46997e-11	1.2858e-11
XR_005431720.1_dup1	3142	2	24	4.80533	Up	9.50557e-11	1.28985e-11
XR_005424677.1_dup1	1298	2	24	4.80533	Up	9.50557e-11	1.28985e-11
XR_005307312.1_dup1	2410	2	24	4.80533	Up	9.50557e-11	1.28985e-11
XR_005436217.1_dup1	3095	4.61	27.18	3.78008	Up	9.54834e-11	1.29557e-11
XR_005432716.1_dup1	3021	5.83	28.61	3.51532	Up	1.00077e-10	1.357e-11
XR_005421327.1_dup1	3931	0	23.84	6.79568	Up	1.02164e-10	1.38493e-11
XR_005301558.1_dup1	1859	132	123	1.11849	Up	1.0266e-10	1.39156e-11
XR_005307600.1_dup1	1233	54.04	0	-5.53558	Down	1.04373e-10	1.41444e-11
XR_005433293.1_dup1	5620	23.06	45.86	2.21222	Up	1.06277e-10	1.43991e-11
XR_005308393.1_dup1	3635	21	44	2.28749	Up	1.07582e-10	1.4574e-11
XR_005425654.1_dup1	6999	7.47	30.41	3.24574	Up	1.11655e-10	1.51203e-11
XR_005297502.1_dup1	766	8	31	3.17457	Up	1.12755e-10	1.52674e-11
XR_005424235.1_dup1	1311	53.82	0	-5.5297	Down	1.14062e-10	1.54422e-11
XR_005437134.1_dup1	4500	7.67	30.59	3.21613	Up	1.16911e-10	1.58169e-11
XR_005430243.1_dup1	1936	63	2	-3.75691	Down	1.16963e-10	1.58236e-11
XR_005303789.1_dup1	2326	1	23	5.74393	Up	1.2023e-10	1.62489e-11
XR_005301696.1_dup1	1293	1	23	5.74393	Up	1.2023e-10	1.62489e-11
XR_005426166.1_dup1	1062	1	23	5.74393	Up	1.2023e-10	1.62489e-11
XR_005422169.1_dup1	1069	1	23	5.74393	Up	1.2023e-10	1.62489e-11
XR_005307948.1_dup1	2253	1	23	5.74393	Up	1.2023e-10	1.62489e-11
XR_005424577.1_dup1	3694	0	23.62	6.78231	Up	1.22617e-10	1.65676e-11
XR_005423692.1_dup1	9101	9	32	3.05045	Up	1.25379e-10	1.69355e-11
XR_005429760.1_dup1	1715	258.64	48.87	-1.18355	Down	1.32781e-10	1.79231e-11
XR_005420835.1_dup1	3800	1.66	23.3	5.03145	Up	1.33604e-10	1.8033e-11
XR_005428252.1_dup1	1284	7.84	30.63	3.18639	Up	1.35486e-10	1.82834e-11
XR_005424389.1_dup1	999	10	33	2.94284	Up	1.3575e-10	1.83175e-11
XR_005437404.1_dup1	1608	7.33	30.02	3.25441	Up	1.39677e-10	1.8841e-11
XR_005431894.1_dup1	974	20.89	43.59	2.28156	Up	1.40199e-10	1.89091e-11
XR_005428668.1_dup1	2691	0	23.43	6.77066	Up	1.43585e-10	1.9362e-11
XR_005436646.1_dup1	3717	16	39	2.50577	Up	1.44678e-10	1.95066e-11
XR_005437947.1_dup1	2209	4	26	3.92081	Up	1.46139e-10	1.96966e-11
XR_005427432.1_dup1	658	75	4	-3.00845	Down	1.46303e-10	1.97176e-11
XR_005438159.1_dup1	3901	4.02	26.02	3.91473	Up	1.46843e-10	1.97898e-11
XR_005426871.1_dup1	869	108	107	1.20695	Up	1.49607e-10	2.01555e-11
XR_005431093.1_dup1	4386	60.37	74.59	1.52552	Up	1.58496e-10	2.13402e-11
XR_005300158.1_dup1	927	3.29	24.99	4.14556	Up	1.65837e-10	2.23148e-11
XR_005430440.1_dup1	1156	1	22.65	5.72181	Up	1.66212e-10	2.23638e-11
XR_005429709.1_dup1	3239	0	23.25	6.75953	Up	1.66786e-10	2.24401e-11
XR_005428313.1_dup1	1088	0	23.21	6.75705	Up	1.72436e-10	2.31937e-11
XR_005308225.1_dup1	3843	12.52	35.36	2.71826	Up	1.74078e-10	2.3413e-11
XR_005425522.1_dup1	1097	7.52	30	3.21653	Up	1.75708e-10	2.36293e-11
XR_005421282.1_dup1	1484	14.21	37	2.60099	Up	1.82308e-10	2.45121e-11
XR_005296527.1_dup1	5531	0	23.14	6.75269	Up	1.82792e-10	2.45768e-11
XR_005304556.1_dup1	2273	5	27	3.65333	Up	1.83451e-10	2.46584e-11
XR_005428931.1_dup1	891	5	27	3.65333	Up	1.83451e-10	2.46584e-11
XR_005306560.1_dup1	682	0	23.13	6.75206	Up	1.84322e-10	2.47725e-11
XR_005424631.1_dup1	1944	40.95	59.81	1.76689	Up	1.98121e-10	2.66109e-11
XR_005439687.1_dup1	2589	0	23	6.74393	Up	2.05431e-10	2.75142e-11
XR_005428743.1_dup1	1142	0	23	6.74393	Up	2.05431e-10	2.75142e-11
XR_005425447.1_dup1	595	0	23	6.74393	Up	2.05431e-10	2.75142e-11
XR_005296007.1_dup1	645	0	23	6.74393	Up	2.05431e-10	2.75142e-11
XR_005299830.1_dup1	1623	0	23	6.74393	Up	2.05431e-10	2.75142e-11
XR_005296060.1_dup1	1303	0	23	6.74393	Up	2.05431e-10	2.75142e-11
XR_005429465.1_dup1	1019	0	23	6.74393	Up	2.05431e-10	2.75142e-11
XR_005429324.1_dup1	3220	0	23	6.74393	Up	2.05431e-10	2.75142e-11
XR_005304354.1_dup1	3453	5	26.85	3.64529	Up	2.12928e-10	2.85053e-11
XR_005298450.1_dup1	1554	80.41	88.07	1.35165	Up	2.19356e-10	2.9354e-11
XR_005434774.1_dup1	3053	0	22.91	6.73828	Up	2.21459e-10	2.96313e-11
XR_005305920.1_dup1	3840	52.07	0	-5.48201	Down	2.31519e-10	3.09583e-11
XR_005296508.1_dup1	3491	0	22.85	6.73449	Up	2.32841e-10	3.11334e-11
XR_005302412.1_dup1	1077	0	22.8	6.73133	Up	2.42776e-10	3.24487e-11
XR_005295872.1_dup1	934	133	122	1.09583	Up	2.43518e-10	3.25473e-11
XR_005427806.1_dup1	5139	2	23	4.74393	Up	2.54492e-10	3.39819e-11
XR_005427469.1_dup1	1840	2	23	4.74393	Up	2.54492e-10	3.39819e-11
XR_005301247.1_dup1	3680	2	23	4.74393	Up	2.54492e-10	3.39819e-11
XR_005425620.1_dup1	6741	2	23	4.74393	Up	2.54492e-10	3.39819e-11
XR_005420620.1_dup1	3610	7	29	3.271	Up	2.61143e-10	3.48481e-11
XR_005424703.1_dup1	5353	114.15	12.01	-2.02825	Down	2.65549e-10	3.54273e-11
XR_005296201.1_dup1	1926	28	49	2.02773	Up	2.66263e-10	3.55201e-11
XR_005308377.1_dup1	1504	0	22.67	6.72308	Up	2.70659e-10	3.6102e-11
XR_005423171.1_dup1	7667	31.61	51.89	1.93545	Up	2.88107e-10	3.84051e-11
XR_005421687.1_dup1	4090	93	96	1.26618	Up	2.97035e-10	3.95717e-11
XR_005308154.1_dup1	4149	1	22	5.6798	Up	3.03883e-10	4.04403e-11
XR_005429668.1_dup1	502	1	22	5.6798	Up	3.03883e-10	4.04403e-11
XR_005425176.1_dup1	2455	3	24	4.22037	Up	3.11215e-10	4.13935e-11
XR_005296589.1_dup1	2818	3	24	4.22037	Up	3.11215e-10	4.13935e-11
XR_005433411.1_dup1	1343	18	40	2.37237	Up	3.16115e-10	4.20343e-11
XR_005421721.1_dup1	1507	7.47	29.33	3.19357	Up	3.18544e-10	4.23521e-11
XR_005308209.1_dup1	3394	0	22.43	6.70773	Up	3.30923e-10	4.39773e-11
XR_005304245.1_dup1	862	80.89	5.4	-2.68456	Down	3.33406e-10	4.43049e-11
XR_005429614.1_dup1	6083	21.99	43.54	2.20587	Up	3.36134e-10	4.46642e-11
XR_005435316.1_dup1	1563	1	21.86	5.67059	Up	3.46171e-10	4.59844e-11
XR_005302057.1_dup1	1872	51.03	0	-5.4529	Down	3.53134e-10	4.68937e-11
XR_005432266.1_dup1	976	15	37	2.52293	Up	3.64695e-10	4.84095e-11
XR_005439356.1_dup1	2955	0	22.29	6.6987	Up	3.72167e-10	4.93859e-11
XR_005439367.1_dup1	2001	89	7	-2.44801	Down	3.83548e-10	5.08757e-11
XR_005422038.1_dup1	1879	14.32	36.27	2.56112	Up	3.88278e-10	5.14987e-11
XR_005431796.1_dup1	1823	4	25	3.86423	Up	3.96955e-10	5.26322e-11
XR_005300930.1_dup1	2643	4	25	3.86423	Up	3.96955e-10	5.26322e-11
XR_005433680.1_dup1	811	4	25	3.86423	Up	3.96955e-10	5.26322e-11
XR_005303555.1_dup1	697	0	22.18	6.69156	Up	4.08188e-10	5.41111e-11
XR_005423745.1_dup1	1861	93.06	95.49	1.25756	Up	4.10109e-10	5.4363e-11
XR_005296565.1_dup1	7193	0	22.14	6.68895	Up	4.22142e-10	5.59464e-11
XR_005307436.1_dup1	1720	40	58	1.75642	Up	4.37696e-10	5.79926e-11
XR_005423626.1_dup1	4901	2	22.45	4.70902	Up	4.38095e-10	5.80435e-11
XR_005302550.1_dup1	5026	5	26.07	3.60276	Up	4.61963e-10	6.11706e-11
XR_005304699.1_dup1	6610	0	22.02	6.68111	Up	4.66968e-10	6.18226e-11
XR_005305145.1_dup1	1429	0	22	6.6798	Up	4.74893e-10	6.26877e-11
XR_005431755.1_dup1	1240	0	22	6.6798	Up	4.74893e-10	6.26877e-11
XR_005432204.1_dup1	1165	0	22	6.6798	Up	4.74893e-10	6.26877e-11
XR_005297920.1_dup1	3460	0	22	6.6798	Up	4.74893e-10	6.26877e-11
XR_005420979.1_dup1	2905	0	22	6.6798	Up	4.74893e-10	6.26877e-11
XR_005304175.1_dup1	966	0	22	6.6798	Up	4.74893e-10	6.26877e-11
XR_005303907.1_dup1	1213	0	22	6.6798	Up	4.74893e-10	6.26877e-11
XR_005434291.1_dup1	3591	0	22	6.6798	Up	4.74893e-10	6.26877e-11
XR_005434753.1_dup1	2707	2	22.34	4.70193	Up	4.88432e-10	6.4456e-11
XR_005427609.1_dup1	5295	0	21.93	6.67521	Up	5.03718e-10	6.64409e-11
XR_005428310.1_dup1	1706	5.02	26	3.59312	Up	5.0719e-10	6.68942e-11
XR_005434843.1_dup1	1253	4	24.75	3.84973	Up	5.09628e-10	6.72135e-11
XR_005300883.1_dup1	2204	5.74	26.81	3.44402	Up	5.31964e-10	7.01205e-11
XR_005431758.1_dup1	1253	50	0	-5.42348	Down	5.37043e-10	7.07777e-11
XR_005426642.1_dup1	1846	2.69	23.06	4.32009	Up	5.4284e-10	7.15331e-11
XR_005430060.1_dup1	782	107	104	1.17934	Up	5.62925e-10	7.41362e-11
XR_005432355.1_dup1	5753	0	21.74	6.66265	Up	5.91191e-10	7.78131e-11
XR_005298007.1_dup1	1858	6	27	3.3903	Up	5.95918e-10	7.84285e-11
XR_005298046.1_dup1	2971	22.66	43.43	2.15892	Up	6.02327e-10	7.92638e-11
XR_005423379.1_dup1	1185	34.15	52.97	1.85366	Up	6.08482e-10	8.00682e-11
XR_005303231.1_dup1	1486	5.01	25.77	3.58318	Up	6.29657e-10	8.28273e-11
XR_005430771.1_dup1	2705	74	82	1.36847	Up	6.3022e-10	8.29e-11
XR_005427785.1_dup1	1328	20	41	2.256	Up	6.4199e-10	8.44278e-11
XR_005301442.1_dup1	5782	37.61	55.58	1.78382	Up	6.6463e-10	8.73705e-11
XR_005434554.1_dup1	492	10.39	31.7	2.82966	Up	6.7999e-10	8.93635e-11
XR_005296265.1_dup1	1251	2	22	4.6798	Up	6.83792e-10	8.9812e-11
XR_005430005.1_dup1	1481	2.14	22.16	4.59265	Up	6.8575e-10	9.00661e-11
XR_005305143.1_dup1	1129	7	28	3.22037	Up	6.91248e-10	9.07694e-11
XR_005432670.1_dup1	7458	125	115	1.10008	Up	7.00273e-10	9.19418e-11
XR_005298150.1_dup1	1924	10.34	31.6	2.83206	Up	7.11106e-10	9.33529e-11
XR_005301098.1_dup1	1185	37	55	1.79228	Up	7.18012e-10	9.4253e-11
XR_005431713.1_dup1	2382	1	21	5.61269	Up	7.72718e-10	1.01235e-10
XR_005424086.1_dup1	4220	1	21	5.61269	Up	7.72718e-10	1.01235e-10
XR_005295766.1_dup1	1899	1	21	5.61269	Up	7.72718e-10	1.01235e-10
XR_005425979.1_dup1	4413	0	21.41	6.64058	Up	7.81238e-10	1.02332e-10
XR_005305399.1_dup1	5960	29.57	48.94	1.94725	Up	7.84873e-10	1.02801e-10
XR_005305036.1_dup1	2788	0	21.39	6.63924	Up	7.94569e-10	1.04057e-10
XR_005428206.1_dup1	1131	6	26.7	3.37418	Up	8.00242e-10	1.04789e-10
XR_005425183.1_dup1	1325	4.39	24.75	3.71551	Up	8.22314e-10	1.0765e-10
XR_005424217.1_dup1	2845	36.54	54.43	1.7953	Up	8.40055e-10	1.09942e-10
XR_005424684.1_dup1	870	9	30	2.95734	Up	8.43522e-10	1.10388e-10
XR_005430273.1_dup1	2440	3	23	4.15897	Up	8.46801e-10	1.1077e-10
XR_005303556.1_dup1	642	1	20.9	5.6058	Up	8.48595e-10	1.11001e-10
XR_005436054.1_dup1	1351	0	21.27	6.63112	Up	8.79521e-10	1.14999e-10
XR_005423515.1_dup1	416	10	31	2.85264	Up	8.93977e-10	1.16861e-10
XR_005305002.1_dup1	397	10	31	2.85264	Up	8.93977e-10	1.16861e-10
XR_005303750.1_dup1	1842	0	21.24	6.62908	Up	9.02158e-10	1.1792e-10
XR_005433244.1_dup1	3864	48.69	0	-5.38518	Down	9.16799e-10	1.19811e-10
XR_005425554.1_dup1	1051	14	35	2.5423	Up	9.18994e-10	1.20088e-10
XR_005298649.1_dup1	3178	11	32	2.76094	Up	9.25781e-10	1.20962e-10
XR_005436404.1_dup1	2088	115	13.02	-1.92246	Down	9.26425e-10	1.21044e-10
XR_005422181.1_dup1	2504	13	34	2.60739	Up	9.36512e-10	1.2233e-10
XR_005437097.1_dup1	1271	13	34	2.60739	Up	9.36512e-10	1.2233e-10
XR_005428628.1_dup1	2147	13	34	2.60739	Up	9.36512e-10	1.2233e-10
XR_005421221.1_dup1	545	60.93	2.44	-3.42183	Down	9.57345e-10	1.25015e-10
XR_005432410.1_dup1	4490	48.4	0	-5.37656	Down	1.03228e-09	1.34677e-10
XR_005427547.1_dup1	1693	215.36	39	-1.24483	Down	1.05895e-09	1.38129e-10
XR_005304545.1_dup1	2574	0	21.05	6.61612	Up	1.05985e-09	1.38243e-10
XR_005303905.1_dup1	2453	4	24	3.80533	Up	1.07847e-09	1.40616e-10
XR_005429936.1_dup1	1332	4	24	3.80533	Up	1.07847e-09	1.40616e-10
XR_005432011.1_dup1	2456	0	21.02	6.61406	Up	1.08718e-09	1.4174e-10
XR_005439853.1_dup1	4368	0	21	6.61269	Up	1.1058e-09	1.43729e-10
XR_005300806.1_dup1	3870	0	21	6.61269	Up	1.1058e-09	1.43729e-10
XR_005304076.1_dup1	2019	0	21	6.61269	Up	1.1058e-09	1.43729e-10
XR_005300129.1_dup1	5941	0	21	6.61269	Up	1.1058e-09	1.43729e-10
XR_005425526.1_dup1	918	0	21	6.61269	Up	1.1058e-09	1.43729e-10
XR_005308394.1_dup1	1205	0	21	6.61269	Up	1.1058e-09	1.43729e-10
XR_005438189.1_dup1	1165	0	21	6.61269	Up	1.1058e-09	1.43729e-10
XR_005421635.1_dup1	2418	0	20.98	6.61131	Up	1.12474e-09	1.46161e-10
XR_005435414.1_dup1	1377	61.54	2.6	-3.34457	Down	1.1355e-09	1.47539e-10
XR_005307854.1_dup1	6028	4	23.94	3.80172	Up	1.14513e-09	1.48765e-10
XR_005420877.1_dup1	3998	1.85	21.28	4.74427	Up	1.17774e-09	1.52954e-10
XR_005433740.1_dup1	2092	0	20.91	6.60649	Up	1.19364e-09	1.54988e-10
XR_005429865.1_dup1	1195	1.67	21.01	4.87353	Up	1.26578e-09	1.6426e-10
XR_005423621.1_dup1	5471	164	25.26	-1.4784	Down	1.2678e-09	1.64517e-10
XR_005295803.1_dup1	3099	0	20.75	6.59541	Up	1.36759e-09	1.77278e-10
XR_005306200.1_dup1	1772	4.13	23.92	3.75438	Up	1.37037e-09	1.77632e-10
XR_005431409.1_dup1	1642	20.12	40.17	2.21786	Up	1.41856e-09	1.83822e-10
XR_005307842.1_dup1	1427	0	20.7	6.59193	Up	1.42704e-09	1.84912e-10
XR_005308948.1_dup1	2516	53	66	1.53685	Up	1.44724e-09	1.87491e-10
XR_005436958.1_dup1	1268	65.16	3.29	-3.08746	Down	1.47124e-09	1.90564e-10
XR_005438302.1_dup1	3508	170	27	-1.43413	Down	1.51671e-09	1.96367e-10
XR_005439296.1_dup1	2206	6	26	3.33585	Up	1.59098e-09	2.05857e-10
XR_005297163.1_dup1	2317	4.12	23.75	3.74758	Up	1.60418e-09	2.07537e-10
XR_005438478.1_dup1	4448	0	20.56	6.58214	Up	1.60778e-09	2.07993e-10
XR_005433302.1_dup1	6820	47.26	0	-5.34218	Down	1.64712e-09	2.13042e-10
XR_005421665.1_dup1	3730	0	20.52	6.57933	Up	1.66355e-09	2.15138e-10
XR_005298146.1_dup1	2052	7.86	28.03	3.05474	Up	1.69708e-09	2.19422e-10
XR_005425810.1_dup1	2789	0	20.45	6.5744	Up	1.7659e-09	2.28243e-10
XR_005438027.1_dup1	1792	6.57	26.53	3.23403	Up	1.7967e-09	2.32156e-10
XR_005424239.1_dup1	1346	2	21	4.61269	Up	1.84388e-09	2.38059e-10
XR_005435014.1_dup1	2821	2	20.97	4.61063	Up	1.89968e-09	2.45159e-10
XR_005301721.1_dup1	1324	0	20.35	6.56733	Up	1.92326e-09	2.48151e-10
XR_005298240.1_dup1	2740	3.66	23	3.87209	Up	1.9273e-09	2.48665e-10
XR_005296299.1_dup1	961	46.85	0	-5.32961	Down	1.94921e-09	2.51461e-10
XR_005426919.1_dup1	2695	46.83	0	-5.32899	Down	1.9653e-09	2.5349e-10
XR_005433370.1_dup1	2926	1	20	5.5423	Up	1.97719e-09	2.54812e-10
XR_005430912.1_dup1	1112	1	20	5.5423	Up	1.97719e-09	2.54812e-10
XR_005431191.1_dup1	3182	0	20.31	6.56449	Up	1.9901e-09	2.56459e-10
XR_005303218.1_dup1	1156	8	28	3.02773	Up	2.0229e-09	2.60624e-10
XR_005426798.1_dup1	1923	46.75	0	-5.32652	Down	2.03099e-09	2.61653e-10
XR_005437351.1_dup1	1706	68	76	1.38084	Up	2.05855e-09	2.65172e-10
XR_005432352.1_dup1	6047	0	20.26	6.56093	Up	2.07697e-09	2.67513e-10
XR_005433207.1_dup1	1138	0	20.25	6.56022	Up	2.0948e-09	2.69764e-10
XR_005429187.1_dup1	5531	0	20.24	6.55951	Up	2.11278e-09	2.72039e-10
XR_005302850.1_dup1	3914	100.64	97.52	1.17494	Up	2.14621e-09	2.76272e-10
XR_005298791.1_dup1	2823	4	23.31	3.76325	Up	2.14943e-09	2.76664e-10
XR_005424673.1_dup1	1434	15.54	35.51	2.41261	Up	2.15414e-09	2.7726e-10
XR_005435666.1_dup1	1316	0	20.21	6.55737	Up	2.16767e-09	2.78974e-10
XR_005301130.1_dup1	1387	9	29	2.90843	Up	2.176e-09	2.80022e-10
XR_005425754.1_dup1	1451	24	43	2.06167	Up	2.2091e-09	2.84215e-10
XR_005425457.1_dup1	2753	10	30	2.80533	Up	2.28023e-09	2.93229e-10
XR_005435773.1_dup1	961	10	30	2.80533	Up	2.28023e-09	2.93229e-10
XR_005421722.1_dup1	2068	3.53	22.67	3.90342	Up	2.28284e-09	2.93558e-10
XR_005298162.1_dup1	1153	3	22	4.09484	Up	2.30771e-09	2.96616e-10
XR_005303551.1_dup1	746	3	22	4.09484	Up	2.30771e-09	2.96616e-10
XR_005422254.1_dup1	1282	3	22	4.09484	Up	2.30771e-09	2.96616e-10
XR_005297574.1_dup1	1795	3	22	4.09484	Up	2.30771e-09	2.96616e-10
XR_005301109.1_dup1	2568	3	22	4.09484	Up	2.30771e-09	2.96616e-10
XR_005435016.1_dup1	2041	0	20.13	6.55165	Up	2.3212e-09	2.9832e-10
XR_005433746.1_dup1	3160	11.35	31.33	2.68522	Up	2.38754e-09	3.06737e-10
XR_005426186.1_dup1	579	0	20.08	6.54806	Up	2.4227e-09	3.11206e-10
XR_005309464.1_dup1	5154	0	20.04	6.54518	Up	2.50711e-09	3.21882e-10
XR_005302809.1_dup1	1268	0	20	6.5423	Up	2.5945e-09	3.32195e-10
XR_005432252.1_dup1	1098	0	20	6.5423	Up	2.5945e-09	3.32195e-10
XR_005425190.1_dup1	1852	0	20	6.5423	Up	2.5945e-09	3.32195e-10
XR_005434971.1_dup1	2322	0	20	6.5423	Up	2.5945e-09	3.32195e-10
XR_005296827.1_dup1	300	0	20	6.5423	Up	2.5945e-09	3.32195e-10
XR_005298184.1_dup1	3888	0	20	6.5423	Up	2.5945e-09	3.32195e-10
XR_005420990.1_dup1	2402	0	20	6.5423	Up	2.5945e-09	3.32195e-10
XR_005303909.1_dup1	2260	0	20	6.5423	Up	2.5945e-09	3.32195e-10
XR_005432719.1_dup1	5009	22.18	41.22	2.11446	Up	2.65258e-09	3.39568e-10
XR_005429759.1_dup1	7070	26.86	45.15	1.96964	Up	2.68358e-09	3.4345e-10
XR_005439773.1_dup1	4020	137.18	19.09	-1.62481	Down	2.68374e-09	3.43465e-10
XR_005427854.1_dup1	609	5	24.28	3.50014	Up	2.72599e-09	3.48789e-10
XR_005420991.1_dup1	2399	0	19.94	6.53797	Up	2.7314e-09	3.49464e-10
XR_005298152.1_dup1	1846	61.62	71.13	1.42743	Up	2.75835e-09	3.52871e-10
XR_005434635.1_dup1	2077	45.89	0	-5.29974	Down	2.8934e-09	3.69862e-10
XR_005438267.1_dup1	696	16	35.6	2.37418	Up	2.89839e-09	3.70493e-10
XR_005299972.1_dup1	1170	4	23	3.74393	Up	2.93008e-09	3.74451e-10
XR_005437669.1_dup1	1052	45.67	0	-5.2928	Down	3.168e-09	4.04624e-10
XR_005297354.1_dup1	868	126	16.49	-1.71339	Down	3.18966e-09	4.0735e-10
XR_005429634.1_dup1	2752	45.64	0	-5.29186	Down	3.20742e-09	4.09591e-10
XR_005425972.1_dup1	3443	0	19.75	6.52415	Up	3.21501e-09	4.10533e-10
XR_005427694.1_dup1	1541	0	19.73	6.52269	Up	3.27071e-09	4.17575e-10
XR_005433392.1_dup1	1011	27	45	1.95734	Up	3.30918e-09	4.22458e-10
XR_005437155.1_dup1	4548	0	19.71	6.52123	Up	3.32738e-09	4.24725e-10
XR_005424928.1_dup1	2843	1	19.44	5.50133	Up	3.35555e-09	4.2822e-10
XR_005301586.1_dup1	3389	121.64	109.82	1.07289	Up	3.53904e-09	4.51379e-10
XR_005430054.1_dup1	619	5	24	3.48341	Up	3.59711e-09	4.58578e-10
XR_005432223.1_dup1	2768	2.99	21.53	4.0685	Up	3.65264e-09	4.65564e-10
XR_005433681.1_dup1	686	133.01	18.32	-1.63967	Down	3.6992e-09	4.71451e-10
XR_005304889.1_dup1	1484	8	27.36	2.99437	Up	3.73059e-09	4.75405e-10
XR_005298005.1_dup1	2837	0	19.55	6.50947	Up	3.81805e-09	4.86371e-10
XR_005307309.1_dup1	4157	1.7	19.91	4.77026	Up	3.86624e-09	4.92451e-10
XR_005434834.1_dup1	3207	127.44	17	-1.68584	Down	3.9195e-09	4.99161e-10
XR_005299448.1_dup1	1623	0	19.47	6.50355	Up	4.09021e-09	5.20674e-10
XR_005422770.1_dup1	1688	0	19.47	6.50355	Up	4.09021e-09	5.20674e-10
XR_005424686.1_dup1	2224	0	19.46	6.50281	Up	4.12558e-09	5.25089e-10
XR_005427754.1_dup1	1300	6	25	3.27927	Up	4.23832e-09	5.39232e-10
XR_005309394.1_dup1	552	26.5	44.27	1.96071	Up	4.25476e-09	5.41305e-10
XR_005421308.1_dup1	4094	0	19.39	6.49761	Up	4.38199e-09	5.57333e-10
XR_005426902.1_dup1	1560	35	51	1.76351	Up	4.41863e-09	5.61975e-10
XR_005436481.1_dup1	8062	85.37	86.23	1.23483	Up	4.76929e-09	6.06057e-10
XR_005434451.1_dup1	2301	9.4	28.58	2.82464	Up	4.80334e-09	6.10299e-10
XR_005296550.1_dup1	1111	57	67	1.45357	Up	4.93657e-09	6.26937e-10
XR_005432139.1_dup1	1807	44.58	0	-5.25795	Down	4.96845e-09	6.30924e-10
XR_005433341.1_dup1	1690	2	20	4.5423	Up	4.98999e-09	6.33331e-10
XR_005304942.1_dup1	2412	2	20	4.5423	Up	4.98999e-09	6.33331e-10
XR_005305649.1_dup1	2938	18.2	36.95	2.24201	Up	5.08458e-09	6.45101e-10
XR_005307039.1_dup1	3277	1	19	5.4683	Up	5.09195e-09	6.45499e-10
XR_005298562.1_dup1	4577	1	19	5.4683	Up	5.09195e-09	6.45499e-10
XR_005437674.1_dup1	1343	1	19	5.4683	Up	5.09195e-09	6.45499e-10
XR_005430660.1_dup1	502	1	19	5.4683	Up	5.09195e-09	6.45499e-10
XR_005426073.1_dup1	2002	1	19	5.4683	Up	5.09195e-09	6.45499e-10
XR_005430405.1_dup1	2507	82	7	-2.32983	Down	5.29711e-09	6.71127e-10
XR_005433061.1_dup1	3257	19.09	37.69	2.20174	Up	5.3091e-09	6.72624e-10
XR_005437157.1_dup1	4876	3.67	21.97	3.80205	Up	5.47461e-09	6.93395e-10
XR_005300508.1_dup1	956	9	28	2.8578	Up	5.5904e-09	7.07873e-10
XR_005305386.1_dup1	1685	2	19.87	4.53289	Up	5.68095e-09	7.19172e-10
XR_005307534.1_dup1	2134	0	19.08	6.47436	Up	5.72599e-09	7.24753e-10
XR_005424741.1_dup1	959	2.94	21	4.05687	Up	5.84247e-09	7.39226e-10
XR_005427544.1_dup1	2230	127.37	112.34	1.03922	Up	5.94917e-09	7.52527e-10
XR_005440208.1_dup1	2739	0	19.02	6.46982	Up	6.03082e-09	7.6264e-10
XR_005434022.1_dup1	2264	2.16	19.99	4.43055	Up	6.11009e-09	7.72523e-10
XR_005300123.1_dup1	3902	0	19	6.4683	Up	6.13604e-09	7.73776e-10
XR_005302896.1_dup1	3564	0	19	6.4683	Up	6.13604e-09	7.73776e-10
XR_005307525.1_dup1	2924	0	19	6.4683	Up	6.13604e-09	7.73776e-10
XR_005440288.1_dup1	1465	0	19	6.4683	Up	6.13604e-09	7.73776e-10
XR_005298161.1_dup1	1929	6.23	24.88	3.21805	Up	6.1572e-09	7.76379e-10
XR_005304894.1_dup1	850	0	18.99	6.46754	Up	6.18935e-09	7.80329e-10
XR_005430725.1_dup1	762	0	18.97	6.46602	Up	6.29736e-09	7.9363e-10
XR_005307940.1_dup1	3859	3	21	4.02773	Up	6.29797e-09	7.9363e-10
XR_005299611.1_dup1	512	2.44	20.29	4.27619	Up	6.38425e-09	8.04423e-10
XR_005304244.1_dup1	923	92.08	9.21	-2.10124	Down	6.45704e-09	8.13473e-10
XR_005428868.1_dup1	5784	6.02	24.58	3.25002	Up	6.53567e-09	8.23217e-10
XR_005435860.1_dup1	1155	3.06	21.01	3.99984	Up	6.72087e-09	8.46474e-10
XR_005427105.1_dup1	1893	33.05	48.91	1.78585	Up	6.77046e-09	8.52635e-10
XR_005298721.1_dup1	2811	3.09	21.03	3.98714	Up	6.83889e-09	8.61138e-10
XR_005307360.1_dup1	2126	43.8	0	-5.23249	Down	6.86171e-09	8.63969e-10
XR_005297695.1_dup1	5022	53.55	64	1.47756	Up	7.16226e-09	9.0132e-10
XR_005429480.1_dup1	5936	43.66	0	-5.22787	Down	7.2716e-09	9.14868e-10
XR_005302480.1_dup1	2044	0	18.8	6.45303	Up	7.29601e-09	9.17863e-10
XR_005428564.1_dup1	3749	2	19.61	4.51389	Up	7.3645e-09	9.26297e-10
XR_005434311.1_dup1	986	0	18.78	6.4515	Up	7.42357e-09	9.33619e-10
XR_005429084.1_dup1	3411	4.4	22.55	3.57792	Up	7.45064e-09	9.36992e-10
XR_005435584.1_dup1	5187	41.45	55.17	1.63288	Up	7.46166e-09	9.38347e-10
XR_005303220.1_dup1	3481	53.19	2	-3.51271	Down	7.7042e-09	9.68656e-10
XR_005422256.1_dup1	2002	0	18.72	6.44688	Up	7.81997e-09	9.83049e-10
XR_005423307.1_dup1	830	4	22	3.6798	Up	7.95888e-09	1.00015e-09
XR_005308285.1_dup1	1129	20	38	2.14637	Up	7.98213e-09	1.003e-09
XR_005433236.1_dup1	2025	35.09	50.25	1.73844	Up	8.08961e-09	1.01643e-09
XR_005297569.1_dup1	4226	0	18.67	6.44302	Up	8.16661e-09	1.02598e-09
[truncated: 37,921 more rows]
