# Supplementary material for: Transcriptional Analysis of lncRNA and Target Genes Induced by Influenza A Virus Infection in MDCK Cells
Source: Vaccines (Basel). 2023 Oct 14;11(10):1593. doi: 10.3390/vaccines11101593 (PMC10610897; doi:10.3390/vaccines11101593)
Supplement: Supplementary file 1 [file vaccines-11-01593-s001.zip › Additional file 3 Table S3.Preliminary screening of DE mRNAs related to virus response.xls]

## Sheet: Sheet1
	GeneID	Gene name	length	CL23 Readnum	CL23_V Readnum	log2Ratio(MDCK+H1N1/MDCK)	Up-Down-Regulation(CL23_V/CL23)	p-value	q-value(Storey et al. 2003)	grouping	Biological process
MDCK-VS-MDCK+H1NN1	XM_038681181.1_dup1	YTHDC2	5891	1821.31	0	-10.6104	Down	1.30904e-195	1.12276e-195	P	regulation of viral genome replication
MDCK-VS-MDCK+H1NN1	XM_038685312.1_dup1	EXOSC4	1002	1498.2	0	-10.3286	Down	2.0936e-168	1.55683e-168	P	response to virus
MDCK-VS-MDCK+H1NN1	XM_038681180.1_dup1	YTHDC2	6216	1480.76	0	-10.3118	Down	6.79991e-167	5.01344e-167	P	regulation of viral genome replication
MDCK-VS-MDCK+H1NN1	XM_038432829.1_dup1	MAVS	2992	1329.64	0	-10.1564	Down	1.3837e-153	9.4756e-154	P	regulation of viral process
MDCK-VS-MDCK+H1NN1	MTCONS_00018529		3341	1018.55	0	-9.77193	Down	8.09455e-125	4.64344e-125	P	cytoplasmic sequestering of NF-kappaB
MDCK-VS-MDCK+H1NN1	XM_038687304.1_dup1	FAF1	2554	922.89	0	-9.62964	Down	1.58249e-115	8.5187e-116	F	NF-kappaB binding
MDCK-VS-MDCK+H1NN1	XM_038440265.1_dup1	CHUK	3511	1674.87	1.06	-9.4054	Down	2.09212e-214	1.95266e-214	P	cellular response to virus
MDCK-VS-MDCK+H1NN1	XM_038687555.1_dup1	AGO3	15692	550.75	0	-8.88488	Down	1.24317e-76	4.88384e-77	P	NIK/NF-kappaB signaling
MDCK-VS-MDCK+H1NN1	XM_038443691.1_dup1	ADARB1	5606	516.63	0	-8.79262	Down	8.77704e-73	3.32121e-73	P	regulation of viral genome replication
MDCK-VS-MDCK+H1NN1	XM_038653938.1_dup1	SOCS6	6235	472.34	0	-8.66331	Down	1.07543e-67	3.86937e-68	P	negative regulation of JAK-STAT cascade
MDCK-VS-MDCK+H1NN1	XM_038674403.1_dup1	FLRT2	9184	383.53	0	-8.36282	Down	3.90197e-57	1.2541e-57	P	negative regulation of JAK-STAT cascade
MDCK-VS-MDCK+H1NN1	MTCONS_00126096		2072	284.85	0	-7.93369	Down	1.02439e-44	2.82036e-45	C	viral capsid
MDCK-VS-MDCK+H1NN1	NM_001256548.1_dup1		2797	280.56	0	-7.91179	Down	3.71668e-44	1.01477e-44	C	viral capsid
MDCK-VS-MDCK+H1NN1	XM_038440343.1_dup1	BTRC	6547	275.83	0	-7.88726	Down	1.54669e-43	4.18785e-44	P	cytoplasmic sequestering of NF-kappaB
MDCK-VS-MDCK+H1NN1	MTCONS_00113986		8889	261.52	0	-7.81041	Down	1.19402e-41	3.14946e-42	P	positive regulation of defense response to virus by host
MDCK-VS-MDCK+H1NN1	XM_038438438.1_dup1	IRAK4	2730	191.01	0	-7.35713	Down	5.36418e-32	1.21877e-32	P	cytoplasmic sequestering of NF-kappaB
MDCK-VS-MDCK+H1NN1	XM_038653940.1_dup1	SOCS6	6257	162.34	0	-7.1225	Down	7.1287e-28	1.5024e-28	P	negative regulation of JAK-STAT cascade
MDCK-VS-MDCK+H1NN1	XM_038426430.1_dup1	DAG1	5351	151.8	0	-7.02566	Down	2.53315e-26	5.17801e-27	P	modulation by virus of host morphology or physiology
MDCK-VS-MDCK+H1NN1	XM_038430040.1_dup1	UVRAG	2624	146.18	0	-6.97123	Down	1.73299e-25	3.48226e-26	P	viral entry into host cell
MDCK-VS-MDCK+H1NN1	XM_038673780.1_dup1	PPM1A	7945	137.89	0	-6.887	Down	3.0326e-24	5.93832e-25	P	cytoplasmic sequestering of NF-kappaB
MDCK-VS-MDCK+H1NN1	NM_001313853.1_dup1	NECTIN4	1530	119.79	0	-6.68399	Down	1.75885e-21	3.23354e-22	P	viral entry into host cell
MDCK-VS-MDCK+H1NN1	MTCONS_00071032		3481	119.4	0	-6.67929	Down	2.021e-21	3.7111e-22	P	cytoplasmic sequestering of NF-kappaB
MDCK-VS-MDCK+H1NN1	XM_038656168.1_dup1	NECTIN4	3102	107.44	0	-6.52702	Down	1.49097e-19	2.62145e-20	P	negative regulation of JAK-STAT cascade
MDCK-VS-MDCK+H1NN1	XM_038434857.1_dup1	DCLK1	7048	100.02	0	-6.42377	Down	2.24033e-18	3.82275e-19	P	response to virus
MDCK-VS-MDCK+H1NN1	XM_038439406.1_dup1	ERC1	9048	99.46	0	-6.41567	Down	2.75246e-18	4.68654e-19	P	I-kappaB kinase/NF-kappaB signaling
MDCK-VS-MDCK+H1NN1	XM_038446678.1_dup1	LOC119867740	4034	98.41	0	-6.40036	Down	4.05128e-18	6.85861e-19	P	negative regulation of viral life cycle
MDCK-VS-MDCK+H1NN1	XM_038677679.1_dup1	INPP5K	2737	94.6	0	-6.3434	Down	1.6568e-17	2.76707e-18	P	negative regulation of viral life cycle
MDCK-VS-MDCK+H1NN1	XM_038653841.1_dup1	CTDP1	3151	72.27	0	-5.95495	Down	7.7924e-14	1.17396e-14	P	positive regulation by host of viral transcription
MDCK-VS-MDCK+H1NN1	XM_038657813.1_dup1	NOD2	4391	65.62	0	-5.81569	Down	1.04106e-12	1.51459e-13	P	cytoplasmic sequestering of NF-kappaB
MDCK-VS-MDCK+H1NN1	XM_038432289.1_dup1	ATP2C1	3637	2540.03	19.45	-5.80856	Down	0	0	P	cytoplasmic sequestering of NF-kappaB
MDCK-VS-MDCK+H1NN1	XM_038657816.1_dup1	NOD2	3934	59.8	0	-5.6817	Down	1.03858e-11	1.45983e-12	P	cytoplasmic sequestering of NF-kappaB
MDCK-VS-MDCK+H1NN1	XM_038687058.1_dup1	MDFIC	2964	57.16	0	-5.61656	Down	2.97875e-11	4.12329e-12	P	regulation of viral process
MDCK-VS-MDCK+H1NN1	XM_038663601.1_dup1	MDFIC	2669	54.41	0	-5.54543	Down	8.99065e-11	1.2214e-11	P	cytoplasmic sequestering of NF-kappaB
MDCK-VS-MDCK+H1NN1	XM_038430039.1_dup1	MDFIC	3317	54.04	0	-5.53558	Down	1.04373e-10	1.41444e-11	P	viral entry into host cell
MDCK-VS-MDCK+H1NN1	MTCONS_00103598		20437	51.82	0	-5.47507	Down	2.56223e-10	3.42082e-11	P	response to virus
MDCK-VS-MDCK+H1NN1	XM_038440345.1_dup1	TNIP1	6422	50	0	-5.42348	Down	5.37043e-10	7.07777e-11	P	cytoplasmic sequestering of NF-kappaB
MDCK-VS-MDCK+H1NN1	XM_038690139.1_dup1	TLR3	4726	49.25	0	-5.40168	Down	7.2927e-10	9.57078e-11	P	response to virus
MDCK-VS-MDCK+H1NN1	XM_038676158.1_dup1	LOC119881605	3510	48.05	0	-5.36609	Down	1.19134e-09	1.54697e-10	C	viral membrane
MDCK-VS-MDCK+H1NN1	XM_038425425.1_dup1	TKFC	2342	1332.29	14.09	-5.34272	Down	7.29543e-225	7.12049e-225	P	negative regulation of defense response to virus
MDCK-VS-MDCK+H1NN1	MTCONS_00124164		1713	45.4	0	-5.28425	Down	3.54113e-09	4.51638e-10	P	negative regulation of defense response to virus
MDCK-VS-MDCK+H1NN1	XM_038430684.1_dup1	ZDHHC13	2438	44.01	0	-5.23939	Down	6.29004e-09	7.92906e-10	P	cytoplasmic sequestering of NF-kappaB
MDCK-VS-MDCK+H1NN1	XM_038435806.1_dup1	ATG16L1	3384	42.43	0	-5.18664	Down	1.2118e-08	1.51412e-09	P	negative stranded viral RNA replication
MDCK-VS-MDCK+H1NN1	XM_038424975.1_dup1	RELA	2514	41.2	0	-5.1442	Down	2.02301e-08	2.50055e-09	C	NF-kappaB complex
MDCK-VS-MDCK+H1NN1	XM_038441560.1_dup1	RIPK2	2840	1092.05	13.63	-5.10374	Down	4.12345e-183	3.31923e-183	P	cytoplasmic sequestering of NF-kappaB
MDCK-VS-MDCK+H1NN1	XM_038440558.1_dup1	GPAM	6249	36.59	0	-4.97301	Down	1.40341e-07	1.67241e-08	P	response to virus
MDCK-VS-MDCK+H1NN1	XM_038688380.1_dup1	NR1H4	1872	24.77	0	-4.96654	Down	1.48453e-05	1.59658e-06	P	cytoplasmic sequestering of NF-kappaB
MDCK-VS-MDCK+H1NN1	XM_038438434.1_dup1	IRAK4	3348	33	0	-4.82402	Down	6.46059e-07	7.44406e-08	P	cytoplasmic sequestering of NF-kappaB
MDCK-VS-MDCK+H1NN1	XM_038428413.1_dup1	YJU2B	1757	566.76	8.61	-4.82021	Down	1.71533e-94	7.87709e-95	P	response to virus
MDCK-VS-MDCK+H1NN1	XM_038437181.1_dup1	NF2	4798	31.24	0	-4.74495	Down	1.37415e-06	1.5593e-07	P	negative regulation of JAK-STAT cascade
MDCK-VS-MDCK+H1NN1	XM_038426146.1_dup1	CCNT2	6547	29.31	0	-4.65295	Down	3.15901e-06	3.52895e-07	P	viral transcription
MDCK-VS-MDCK+H1NN1	XM_038675045.1_dup1	HGS	2697	1172.41	20.39	-4.6251	Down	1.73227e-190	1.4497e-190	P	negative regulation of JAK-STAT cascade
MDCK-VS-MDCK+H1NN1	XM_038448140.1_dup1	NECTIN4	3290	1122.57	20.65	-4.54415	Down	3.57493e-181	2.84167e-181	P	viral entry into host cell
MDCK-VS-MDCK+H1NN1	XM_038443692.1_dup1	ADARB1	5669	26.9	0	-4.52916	Down	8.99786e-06	9.77598e-07	P	regulation of viral process
MDCK-VS-MDCK+H1NN1	XM_038680462.1_dup1	PPM1B	2313	26.7	0	-4.5184	Down	9.81805e-06	1.0644e-06	P	negative regulation of defense response to virus
MDCK-VS-MDCK+H1NN1	XM_038663598.1_dup1	TNIP1	2846	24.34	0	-4.38489	Down	2.76041e-05	2.9199e-06	P	cytoplasmic sequestering of NF-kappaB
MDCK-VS-MDCK+H1NN1	XM_038653493.1_dup1	PRPF31	1685	22.38	0	-4.26377	Down	6.55431e-05	6.77627e-06	C	viral capsid
MDCK-VS-MDCK+H1NN1	MTCONS_00113983		11902	5534.7	128	-4.21392	Down	0	0	P	positive regulation of defense response to virus by host
MDCK-VS-MDCK+H1NN1	MTCONS_00053676		4152	20.75	0	-4.15467	Down	0.000135127	1.37563e-05	C	viral envelope
MDCK-VS-MDCK+H1NN1	XM_038440557.1_dup1	GPAM	6340	20.23	0	-4.11805	Down	0.000170353	1.71589e-05	P	response to virus
MDCK-VS-MDCK+H1NN1	MTCONS_00083137		3305	20.17	0	-4.11377	Down	0.000174972	1.76139e-05	F	virus receptor activity
MDCK-VS-MDCK+H1NN1	XM_038656303.1_dup1	IRF3	1602	445.57	11.43	-4.06438	Down	3.77488e-69	1.3785e-69	P	response to virus
MDCK-VS-MDCK+H1NN1	XM_038687510.1_dup1	ZC3H12A	2452	18.21	0	-3.96629	Down	0.000420573	4.1499e-05	P	positive regulation of defense response to virus by host
MDCK-VS-MDCK+H1NN1	XM_038684179.1_dup1	MAP3K7	3708	4964.97	140.19	-3.92596	Down	0	0	P	cytoplasmic sequestering of NF-kappaB
MDCK-VS-MDCK+H1NN1	XM_038426137.1_dup1	CCNT2	7022	17.69	0	-3.92449	Down	0.000531265	5.18466e-05	P	viral transcription
MDCK-VS-MDCK+H1NN1	XM_038426910.1_dup1	ATG7	2453	2208.96	63.43	-3.90169	Down	0	0	P	response to virus
MDCK-VS-MDCK+H1NN1	XM_038659953.1_dup1	HNRNPR	5577	5871.41	175.21	-3.84618	Down	0	0	C	viral capsid
MDCK-VS-MDCK+H1NN1	XM_038678578.1_dup1		3556	1644.66	49.2	-3.84262	Down	2.42649e-241	2.55378e-241	P	regulation of viral process
MDCK-VS-MDCK+H1NN1	MTCONS_00110821		996	1825.03	54.96	-3.83302	Down	3.94186e-267	4.64165e-267	P	viral transcription
MDCK-VS-MDCK+H1NN1	MTCONS_00105213		3026	16.43	0	-3.81789	Down	0.000937362	9.0239e-05	P	viral entry into host cell
MDCK-VS-MDCK+H1NN1	XM_038673781.1_dup1	MVB12B	8043	3670.89	116.96	-3.75167	Down	0	0	P	cytoplasmic sequestering of NF-kappaB
MDCK-VS-MDCK+H1NN1	XM_038437185.1_dup1	PPM1A	829	15.46	0	-3.7301	Down	0.00145359	0.000137502	P	negative regulation of JAK-STAT cascade
MDCK-VS-MDCK+H1NN1	XM_038426428.1_dup1	DAG1	5324	6216.6	201.39	-3.72769	Down	0	0	P	modulation by virus of host morphology or physiology
MDCK-VS-MDCK+H1NN1	XM_038676149.1_dup1	LOC119881605	3671	15.22	0	-3.70752	Down	0.0016206	0.000152951	C	viral membrane
MDCK-VS-MDCK+H1NN1	XM_038424843.1_dup1	PC	4074	1945.24	65.45	-3.67304	Down	2.75832e-276	3.37744e-276	P	regulation of viral process
MDCK-VS-MDCK+H1NN1	XM_038682565.1_dup1	TRIM32	3171	14.82	0	-3.6691	Down	0.00194303	0.000182568	P	negative regulation of viral life cycle
MDCK-VS-MDCK+H1NN1	XM_038680483.1_dup1	PRKCE	2561	14.63	0	-3.65049	Down	0.0021181	0.000198588	P	cytoplasmic sequestering of NF-kappaB
MDCK-VS-MDCK+H1NN1	MTCONS_00133086		5631	721.5	25.22	-3.61799	Down	1.25201e-102	6.12723e-103	P	transmission of virus
MDCK-VS-MDCK+H1NN1	XM_038438437.1_dup1	IRAK4	2920	14.26	0	-3.61353	Down	0.00250594	0.000233707	P	cytoplasmic sequestering of NF-kappaB
MDCK-VS-MDCK+H1NN1	XM_038425334.1_dup1	AHNAK	19350	695708	25489.2	-3.55015	Down	0	0	C	viral nucleocapsid
MDCK-VS-MDCK+H1NN1	XM_038670513.1_dup1	TRAF5	3594	13.13	0	-3.49442	Down	0.00419278	0.000383278	P	cytoplasmic sequestering of NF-kappaB
MDCK-VS-MDCK+H1NN1	MTCONS_00099223		2237	13	0	-3.48007	Down	0.00444903	0.000406133	P	regulation of JAK-STAT cascade
MDCK-VS-MDCK+H1NN1	XM_038684003.1_dup1	IRAK1BP1	1774	53.12	2.13	-3.41996	Down	1.13203e-08	1.41563e-09	P	I-kappaB kinase/NF-kappaB signaling
MDCK-VS-MDCK+H1NN1	MTCONS_00053690		4239	12.28	0	-3.39787	Down	0.00618201	0.000560482	C	viral membrane
MDCK-VS-MDCK+H1NN1	NM_001287133.1_dup1		2086	426.49	17.55	-3.3826	Down	2.33027e-58	7.58877e-59	P	negative regulation of JAK-STAT cascade
MDCK-VS-MDCK+H1NN1	MTCONS_00066645		2808	861.15	35.69	-3.3723	Down	1.25427e-115	6.75856e-116	P	regulation of viral genome replication
MDCK-VS-MDCK+H1NN1	XM_038680484.1_dup1	PRKCE	5279	1157.99	48.28	-3.36368	Down	1.79941e-154	1.23792e-154	P	cytoplasmic sequestering of NF-kappaB
MDCK-VS-MDCK+H1NN1	MTCONS_00009852		2190	1933.04	80.64	-3.36286	Down	2.04811e-256	2.30179e-256	P	cytoplasmic sequestering of NF-kappaB
MDCK-VS-MDCK+H1NN1	XM_038424824.1_dup1	LOC119864262	1338	2170.02	93.99	-3.30869	Down	1.0606e-283	1.33801e-283	P	regulation of JAK-STAT cascade
MDCK-VS-MDCK+H1NN1	XM_038447314.1_dup1	CASP8	2349	181.37	8.01	-3.28062	Down	3.47559e-25	6.9406e-26	P	cytoplasmic sequestering of NF-kappaB
MDCK-VS-MDCK+H1NN1	XM_038423459.1_dup1	BAD	929	10.99	0	-3.23775	Down	0.0111631	0.000996434	P	response to virus
MDCK-VS-MDCK+H1NN1	XM_038684400.1_dup1	FYN	1762	272.58	13.47	-3.11849	Down	1.88315e-35	4.52943e-36	P	cytoplasmic sequestering of NF-kappaB
MDCK-VS-MDCK+H1NN1	MTCONS_00031548		5258	133.25	6.6	-3.11515	Down	3.82597e-18	6.48885e-19	P	viral transcription
MDCK-VS-MDCK+H1NN1	MTCONS_00071866		2064	129.99	6.54	-3.09259	Down	1.25019e-17	2.09358e-18	P	NIK/NF-kappaB signaling
MDCK-VS-MDCK+H1NN1	MTCONS_00064443		1318	1745.09	90.65	-3.04648	Down	2.32818e-212	2.15294e-212	P	cytoplasmic sequestering of NF-kappaB
MDCK-VS-MDCK+H1NN1	XM_038684399.1_dup1	FYN	3521	443.12	23.82	-2.99708	Down	1.5787e-54	4.93108e-55	P	cytoplasmic sequestering of NF-kappaB
MDCK-VS-MDCK+H1NN1	XM_038439411.1_dup1	ERC1	8980	1516.18	81.69	-2.99377	Down	9.21757e-182	7.3561e-182	P	I-kappaB kinase/NF-kappaB signaling
MDCK-VS-MDCK+H1NN1	XM_038672675.1_dup1	VAPA	831	2666.75	143.74	-2.99318	Down	0	0	P	modulation by virus of host morphology or physiology
MDCK-VS-MDCK+H1NN1	MTCONS_00078486		2257	289.15	16.39	-2.92056	Down	2.47732e-35	5.94671e-36	F	NF-kappaB binding
MDCK-VS-MDCK+H1NN1	XM_038433487.1_dup1	COMMD7	1593	71.18	4.06	-2.91155	Down	7.99416e-10	1.04685e-10	F	NF-kappaB binding
MDCK-VS-MDCK+H1NN1	XM_038690244.1_dup1	IRF2	2301	2222.89	129.75	-2.87826	Down	1.62768e-255	1.82176e-255	P	response to virus
MDCK-VS-MDCK+H1NN1	XM_038437441.1_dup1	LOC119866232	2375	135	8	-2.85644	Down	5.1917e-17	8.54771e-18	P	viral life cycle
MDCK-VS-MDCK+H1NN1	XM_038445869.1_dup1	CLDN1	3289	96182	6059	-2.76824	Down	0	0	F	virus receptor activity
MDCK-VS-MDCK+H1NN1	XM_038672676.1_dup1	VAPA	973	4045.27	257.57	-2.75283	Down	0	0	P	regulation of viral process
MDCK-VS-MDCK+H1NN1	XM_038677309.1_dup1	AP2B1	3416	6315.32	404.52	-2.7442	Down	0	0	P	regulation of defense response to virus by virus
MDCK-VS-MDCK+H1NN1	MTCONS_00061099		1717	33926.5	2252.91	-2.69218	Down	0	0	P	cytoplasmic sequestering of NF-kappaB
MDCK-VS-MDCK+H1NN1	NM_001159684.1_dup1	CYP1B1	1986	34447	2293	-2.6887	Down	0	0	P	regulation of JAK-STAT cascade
MDCK-VS-MDCK+H1NN1	MTCONS_00061098		3271	34991.4	2329.29	-2.68867	Down	0	0	P	cytoplasmic sequestering of NF-kappaB
MDCK-VS-MDCK+H1NN1	XM_038430203.1_dup1	ATG16L2	3182	157.91	10.69	-2.6644	Down	2.28409e-18	3.89664e-19	P	viral life cycle
MDCK-VS-MDCK+H1NN1	XM_038428414.1_dup1	YJU2B	1746	386.21	26.3	-2.65588	Down	2.06223e-42	5.49682e-43	P	response to virus
MDCK-VS-MDCK+H1NN1	XM_038439409.1_dup1	ERC1	9064	12468.4	859.46	-2.63833	Down	0	0	P	I-kappaB kinase/NF-kappaB signaling
MDCK-VS-MDCK+H1NN1	XM_038430462.1_dup1	AKIP1	1032	651.09	45.34	-2.62363	Down	2.29187e-69	8.38708e-70	P	regulation of NIK/NF-kappaB signaling
MDCK-VS-MDCK+H1NN1	MTCONS_00008157		2073	393.69	27.65	-2.61134	Down	1.9146e-42	5.10636e-43	P	viral entry into host cell
MDCK-VS-MDCK+H1NN1	XM_038664663.1_dup1	NLRX1	3680	2670	188.75	-2.60192	Down	7.66449e-276	9.37129e-276	P	negative regulation of defense response to virus
MDCK-VS-MDCK+H1NN1	XM_038432828.1_dup1	MAVS	4437	2085.97	150.77	-2.56993	Down	4.53829e-213	4.20897e-213	P	positive regulation of defense response to virus by host
MDCK-VS-MDCK+H1NN1	XM_038433400.1_dup1	RBCK1	2271	749.57	55.01	-2.54793	Down	4.18904e-77	1.65378e-77	P	cytoplasmic sequestering of NF-kappaB
MDCK-VS-MDCK+H1NN1	XM_038686844.1_dup1	NOD1	4222	3756.78	288.73	-2.48133	Down	0	0	P	cytoplasmic sequestering of NF-kappaB
MDCK-VS-MDCK+H1NN1	XM_038690243.1_dup1	IRF2	2256	632.4	49.15	-2.4652	Down	5.14777e-63	1.76443e-63	P	response to virus
MDCK-VS-MDCK+H1NN1	XM_038444800.1_dup1	TFG	1679	5575.21	445.87	-2.42396	Down	0	0	P	cytoplasmic sequestering of NF-kappaB
MDCK-VS-MDCK+H1NN1	MTCONS_00017695		1601	366.99	29.37	-2.42295	Down	1.30979e-36	3.20777e-37	P	response to virus
MDCK-VS-MDCK+H1NN1	XM_038678532.1_dup1	LRSAM1	3313	1007.56	82.04	-2.39802	Down	3.22381e-96	1.49959e-96	P	viral budding
MDCK-VS-MDCK+H1NN1	NM_001122609.1_dup1	MAVS	1820	2456.77	203.42	-2.37386	Down	5.19587e-229	5.16253e-229	P	regulation of viral process
MDCK-VS-MDCK+H1NN1	MTCONS_00102523		5507	5775.3	480.25	-2.36767	Down	0	0	P	regulation of viral process
MDCK-VS-MDCK+H1NN1	XM_038658597.1_dup1	CXXC5	2268	4543.79	389.22	-2.32487	Down	0	0	P	cytoplasmic sequestering of NF-kappaB
MDCK-VS-MDCK+H1NN1	XM_038432827.1_dup1	MAVS	3263	278.73	24.02	-2.31619	Down	7.77723e-27	1.60677e-27	P	cellular response to virus
MDCK-VS-MDCK+H1NN1	MTCONS_00144583		3768	4089.3	355.09	-2.30523	Down	0	0	F	virus receptor activity
MDCK-VS-MDCK+H1NN1	XM_038674971.1_dup1	SOCS3	2629	4567.23	410.43	-2.25574	Down	0	0	P	negative regulation of JAK-STAT cascade
MDCK-VS-MDCK+H1NN1	XM_038659375.1_dup1	CYLD	3947	184.57	16.67	-2.24847	Down	1.01543e-17	1.70385e-18	P	cytoplasmic sequestering of NF-kappaB
MDCK-VS-MDCK+H1NN1	XM_038444802.1_dup1	TFG	1819	4779.06	431.7	-2.24825	Down	0	0	P	cytoplasmic sequestering of NF-kappaB
MDCK-VS-MDCK+H1NN1	XM_038437180.1_dup1	NF2	5060	5199.25	469.94	-2.24738	Down	0	0	P	negative regulation of JAK-STAT cascade
MDCK-VS-MDCK+H1NN1	XM_038681126.1_dup1	SQSTM1	1505	1309.15	119.89	-2.22848	Down	3.9489e-114	2.10477e-114	P	cytoplasmic sequestering of NF-kappaB
MDCK-VS-MDCK+H1NN1	XM_038445934.1_dup1	TRIM59	3356	1231.41	114.99	-2.20036	Down	7.8699e-106	3.9439e-106	P	negative regulation of viral life cycle
MDCK-VS-MDCK+H1NN1	XM_038451045.1_dup1	FMR1	4143	532.73	49.78	-2.19939	Down	8.30495e-47	2.35477e-47	P	response to virus
MDCK-VS-MDCK+H1NN1	MTCONS_00045272		8102	397.52	37.27	-2.19457	Down	2.81881e-35	6.7607e-36	P	cytoplasmic sequestering of NF-kappaB
MDCK-VS-MDCK+H1NN1	XM_038653941.1_dup1	SOCS6	5726	272.23	25.53	-2.19419	Down	1.1196e-24	2.21226e-25	P	negative regulation of JAK-STAT cascade
MDCK-VS-MDCK+H1NN1	XM_038656300.1_dup1	IRF3	1593	7283.87	685.54	-2.18902	Down	0	0	P	response to virus
MDCK-VS-MDCK+H1NN1	XM_038440344.1_dup1	BTRC	6517	824.29	78.41	-2.17367	Down	2.00963e-70	7.43094e-71	P	cytoplasmic sequestering of NF-kappaB
MDCK-VS-MDCK+H1NN1	MTCONS_00088455		7596	29318.9	2878.65	-2.128	Down	0	0	P	viral life cycle
MDCK-VS-MDCK+H1NN1	MTCONS_00154130		5169	704.26	69.46	-2.12148	Down	1.12586e-58	3.67905e-59	P	negative regulation of viral life cycle
MDCK-VS-MDCK+H1NN1	XM_038434853.1_dup1	DCLK1	8059	437.58	43.73	-2.10248	Down	1.00806e-36	2.47311e-37	P	response to virus
MDCK-VS-MDCK+H1NN1	NM_001202488.1_dup1		1982	4393.66	439.91	-2.09977	Down	0	0	P	IRES-dependent viral translational initiation
MDCK-VS-MDCK+H1NN1	XM_038681127.1_dup1	SQSTM1	1451	41632.1	4198.28	-2.08946	Down	0	0	P	cytoplasmic sequestering of NF-kappaB
MDCK-VS-MDCK+H1NN1	XM_038440390.1_dup1	GBF1	5852	3310.07	334.34	-2.0871	Down	4.1138e-263	4.76243e-263	P	response to virus
MDCK-VS-MDCK+H1NN1	XM_038440266.1_dup1	CHUK	3487	75.22	7.62	-2.08288	Down	1.81894e-07	2.15927e-08	P	cellular response to virus
MDCK-VS-MDCK+H1NN1	MTCONS_00102524		5513	1409.56	142.96	-2.08119	Down	8.19235e-113	4.32479e-113	P	positive regulation by host of viral transcription
MDCK-VS-MDCK+H1NN1	XM_038450010.1_dup1	CCDC22	2364	106.66	10.84	-2.07821	Down	5.52686e-10	7.28067e-11	P	cytoplasmic sequestering of NF-kappaB
MDCK-VS-MDCK+H1NN1	XM_038444799.1_dup1	TFG	1688	708.15	72.05	-2.07661	Down	1.86951e-57	6.03153e-58	P	cytoplasmic sequestering of NF-kappaB
MDCK-VS-MDCK+H1NN1	XM_038657710.1_dup1	IL6ST	5089	411.06	42.23	-2.06264	Down	8.32667e-34	1.95019e-34	P	regulation of JAK-STAT cascade
MDCK-VS-MDCK+H1NN1	XM_038680081.1_dup1	POLR3B	3890	2258.12	232.05	-2.06224	Down	1.89264e-177	1.47324e-177	P	response to virus
MDCK-VS-MDCK+H1NN1	XM_038661740.1_dup1	TNIP2	1800	120.76	12.54	-2.04716	Down	6.27094e-11	8.57977e-12	P	cytoplasmic sequestering of NF-kappaB
MDCK-VS-MDCK+H1NN1	XM_038675044.1_dup1	HGS	2860	324.34	33.93	-2.0365	Down	1.3001e-26	2.67381e-27	P	negative regulation of JAK-STAT cascade
MDCK-VS-MDCK+H1NN1	XM_038440338.1_dup1	BTRC	6625	1095.59	115.98	-2.01939	Down	7.90405e-85	3.34429e-85	P	cytoplasmic sequestering of NF-kappaB
MDCK-VS-MDCK+H1NN1	XM_038670939.1_dup1	BATF3	693	66	7	-2.01667	Down	1.70119e-06	1.92305e-07	P	response to virus
MDCK-VS-MDCK+H1NN1	NM_001031631.1_dup1	SOCS3	678	751.08	81.57	-1.98248	Down	2.20688e-57	7.11397e-58	P	negative regulation of JAK-STAT cascade
MDCK-VS-MDCK+H1NN1	XM_038424107.1_dup1	TRIM44	5556	9580.48	1042.76	-1.97932	Down	0	0	P	positive regulation of defense response to virus by host
MDCK-VS-MDCK+H1NN1	MTCONS_00004731		5940	1227.38	135.84	-1.95523	Down	5.94343e-91	2.65477e-91	P	negative regulation of JAK-STAT cascade
MDCK-VS-MDCK+H1NN1	XM_038445936.1_dup1	TRIM59	3343	265.8	29.52	-1.9502	Down	5.68498e-21	1.03311e-21	P	negative regulation of viral life cycle
MDCK-VS-MDCK+H1NN1	NM_001048091.1_dup1	OAS3	3352	1564.64	174.54	-1.94383	Down	1.54989e-114	8.28411e-115	P	response to virus
MDCK-VS-MDCK+H1NN1	XM_038656273.1_dup1	AP2A1	3370	4339.25	484.84	-1.94149	Down	0	0	P	regulation of defense response to virus by virus
MDCK-VS-MDCK+H1NN1	XM_038425428.1_dup1	TKFC	2400	181.62	20.4	-1.93391	Down	1.13167e-14	1.74716e-15	P	negative regulation of defense response to virus
MDCK-VS-MDCK+H1NN1	XM_038686846.1_dup1	NOD1	4011	3529.08	397.22	-1.93091	Down	1.53558e-253	1.70194e-253	P	cytoplasmic sequestering of NF-kappaB
MDCK-VS-MDCK+H1NN1	XM_038678537.1_dup1	LRSAM1	2475	103.42	11.65	-1.92974	Down	5.89006e-09	7.45136e-10	P	viral budding
MDCK-VS-MDCK+H1NN1	XM_038660953.1_dup1	SERINC5	5919	23160	2615	-1.92638	Down	0	0	P	response to virus
MDCK-VS-MDCK+H1NN1	XM_038674402.1_dup1	FLRT2	9308	2657.48	303.33	-1.91073	Down	8.34446e-189	6.92475e-189	P	negative regulation of JAK-STAT cascade
MDCK-VS-MDCK+H1NN1	NM_001197073.1_dup1	LIF	763	1563.67	181.6	-1.88573	Down	5.38859e-110	2.78524e-110	P	positive regulation of JAK-STAT cascade
MDCK-VS-MDCK+H1NN1	MTCONS_00129685		3360	2405.08	279.4	-1.88531	Down	4.66206e-168	3.46203e-168	P	cytoplasmic sequestering of NF-kappaB
MDCK-VS-MDCK+H1NN1	XM_038437448.1_dup1	SMARCB1	1564	678.23	78.9	-1.88331	Down	1.11689e-48	3.24579e-49	P	single stranded viral RNA replication via double stranded DNA intermediate
MDCK-VS-MDCK+H1NN1	XM_038659195.1_dup1	SETD6	1917	932.51	108.7	-1.8804	Down	4.07533e-66	1.44359e-66	F	NF-kappaB binding
MDCK-VS-MDCK+H1NN1	XM_038674401.1_dup1	FLRT2	9686	13144	1556.67	-1.8575	Down	0	0	P	negative regulation of JAK-STAT cascade
MDCK-VS-MDCK+H1NN1	XM_038670208.1_dup1	PKN2	5873	8233.15	977.48	-1.85393	Down	0	0	P	regulation of viral genome replication
MDCK-VS-MDCK+H1NN1	XM_038653990.1_dup1	VPS4B	1932	3965.62	473.94	-1.8444	Down	9.77101e-268	1.15413e-267	P	regulation of viral process
MDCK-VS-MDCK+H1NN1	XM_038428238.1_dup1	MVB12A	1254	4109	496	-1.83	Down	2.04725e-274	2.48679e-274	P	virus maturation
MDCK-VS-MDCK+H1NN1	MTCONS_00119411		8802	1008.31	121.89	-1.82792	Down	1.01289e-68	3.68542e-69	P	response to virus
MDCK-VS-MDCK+H1NN1	XM_038690246.1_dup1	IRF2	2306	395.2	47.93	-1.82321	Down	6.72095e-28	1.41776e-28	P	response to virus
MDCK-VS-MDCK+H1NN1	XM_038426138.1_dup1	CCNT2	6994	5600.12	684.25	-1.81249	Down	0	0	P	viral transcription
MDCK-VS-MDCK+H1NN1	XM_038446896.1_dup1	DPP4	2400	10940.1	1342.42	-1.80634	Down	0	0	F	virus receptor activity
MDCK-VS-MDCK+H1NN1	XM_038444801.1_dup1	TFG	1676	379.78	46.89	-1.79744	Down	2.18709e-26	4.47567e-27	P	cytoplasmic sequestering of NF-kappaB
MDCK-VS-MDCK+H1NN1	MTCONS_00148011		4258	696.6	86.3	-1.79253	Down	8.2234e-47	2.3319e-47	P	viral entry into host cell
MDCK-VS-MDCK+H1NN1	XM_038447313.1_dup1	CASP8	2396	312.55	38.85	-1.78773	Down	7.51493e-22	1.39518e-22	P	cytoplasmic sequestering of NF-kappaB
MDCK-VS-MDCK+H1NN1	XM_038683274.1_dup1	TAF11	1977	273.11	34.11	-1.78084	Down	3.36876e-19	5.87021e-20	P	regulation of viral process
MDCK-VS-MDCK+H1NN1	XM_038443783.1_dup1	NFKB1	3356	3964.63	500.37	-1.76575	Down	3.11935e-252	3.43828e-252	C	I-kappaB/NF-kappaB complex
MDCK-VS-MDCK+H1NN1	XM_038437182.1_dup1	NF2	4534	4899.8	625.02	-1.75038	Down	1.74161e-307	2.38896e-307	P	negative regulation of JAK-STAT cascade
MDCK-VS-MDCK+H1NN1	XM_038440551.1_dup1	PDCD4	2383	427.72	54.82	-1.74352	Down	2.33986e-28	4.97967e-29	P	NIK/NF-kappaB signaling
MDCK-VS-MDCK+H1NN1	XM_038448356.1_dup1	IKBKE	3185	4734.79	610.43	-1.73503	Down	1.34162e-293	1.75621e-293	P	response to virus
MDCK-VS-MDCK+H1NN1	XM_038427688.1_dup1	HYAL2	1909	3863.99	500.11	-1.7294	Down	6.45743e-239	6.7311e-239	P	viral entry into host cell
MDCK-VS-MDCK+H1NN1	MTCONS_00078482		3028	3994.23	517.17	-1.72884	Down	8.73352e-247	9.40337e-247	F	NF-kappaB binding
MDCK-VS-MDCK+H1NN1	XM_038678108.1_dup1	RXRA	5059	13157	1720.3	-1.71473	Down	0	0	P	modulation by virus of host morphology or physiology
MDCK-VS-MDCK+H1NN1	XM_038676717.1_dup1	CDK5RAP3	1914	4041	530	-1.71028	Down	6.29396e-246	6.7443e-246	F	NF-kappaB binding
MDCK-VS-MDCK+H1NN1	XM_038682739.1_dup1	NFKBIL1	1430	389.52	51.13	-1.70908	Down	2.66552e-25	5.33761e-26	P	I-kappaB kinase/NF-kappaB signaling
MDCK-VS-MDCK+H1NN1	XM_038433558.1_dup1	ITCH	6197	285.75	37.71	-1.70136	Down	7.09755e-19	1.22682e-19	P	negative regulation of defense response to virus
MDCK-VS-MDCK+H1NN1	XM_038662131.1_dup1	SPON2	1370	819.01	109.63	-1.68087	Down	3.59185e-50	1.06371e-50	P	response to virus
MDCK-VS-MDCK+H1NN1	XM_038689487.1_dup1	CDK5	1175	1157	155	-1.67968	Down	4.67405e-70	1.72163e-70	P	regulation of JAK-STAT cascade
MDCK-VS-MDCK+H1NN1	XM_038687066.1_dup1	MDFIC	1001	1215.7	164.27	-1.66727	Down	9.1197e-73	3.4495e-73	P	regulation of viral process
MDCK-VS-MDCK+H1NN1	XM_038655122.1_dup1	TLE1	3033	689.06	93.25	-1.66508	Down	5.99904e-42	1.58891e-42	P	cytoplasmic sequestering of NF-kappaB
MDCK-VS-MDCK+H1NN1	XM_038448126.1_dup1	EIF2D	2051	1687.23	232.93	-1.63632	Down	1.17102e-97	5.50732e-98	P	IRES-dependent viral translational initiation
MDCK-VS-MDCK+H1NN1	XM_038430202.1_dup1	ATG16L2	3199	50.52	6.99	-1.63312	Down	0.000290132	2.88851e-05	P	negative stranded viral RNA replication
MDCK-VS-MDCK+H1NN1	XM_038657483.1_dup1	HPN	1946	2020.24	281.22	-1.62438	Down	2.374e-115	1.27669e-115	P	positive regulation by host of viral transcription
MDCK-VS-MDCK+H1NN1	XM_038439225.1_dup1	TNFRSF1A	2170	5435.98	767.69	-1.60357	Down	2.66645e-301	3.58465e-301	P	cytoplasmic sequestering of NF-kappaB
MDCK-VS-MDCK+H1NN1	XM_038665879.1_dup1	MIER1	2406	1759.67	250.59	-1.59153	Down	7.43482e-98	3.50243e-98	P	cytoplasmic sequestering of NF-kappaB
MDCK-VS-MDCK+H1NN1	XM_038425427.1_dup1	TKFC	2371	248.08	35.84	-1.57079	Down	5.8113e-15	9.05022e-16	P	negative regulation of defense response to virus
MDCK-VS-MDCK+H1NN1	XM_038684278.1_dup1	ATG5	3125	2840.76	415.23	-1.55392	Down	1.8115e-151	1.2251e-151	P	negative stranded viral RNA replication
MDCK-VS-MDCK+H1NN1	MTCONS_00007706		3381	5401.21	793.31	-1.54695	Down	2.9888e-284	3.78118e-284	P	regulation of defense response to virus by virus
MDCK-VS-MDCK+H1NN1	XM_038443782.1_dup1	NFKB1	3503	4409.65	650.05	-1.54167	Down	2.61921e-231	2.63401e-231	C	I-kappaB/NF-kappaB complex
MDCK-VS-MDCK+H1NN1	XM_038433557.1_dup1	ATG16L2	6062	142.73	21.12	-1.53624	Down	5.64552e-09	7.14758e-10	P	negative regulation of defense response to virus
MDCK-VS-MDCK+H1NN1	MTCONS_00113984		12301	641.82	95.15	-1.53352	Down	5.49459e-35	1.3123e-35	P	cytoplasmic sequestering of NF-kappaB
MDCK-VS-MDCK+H1NN1	MTCONS_00114132		2853	2025.12	300.96	-1.52999	Down	3.75394e-106	1.88707e-106	P	cytoplasmic sequestering of NF-kappaB
MDCK-VS-MDCK+H1NN1	XM_038437613.1_dup1	PI4KA	6739	24018	3586	-1.5233	Down	0	0	C	viral replication complex
MDCK-VS-MDCK+H1NN1	XM_038428597.1_dup1	SMARCA4	5355	861.14	128.95	-1.51906	Down	9.85981e-46	2.7516e-46	P	regulation of viral process
MDCK-VS-MDCK+H1NN1	XM_038687509.1_dup1	ZC3H12A	2570	92.46	13.87	-1.51649	Down	3.39348e-06	3.77088e-07	P	cytoplasmic sequestering of NF-kappaB
MDCK-VS-MDCK+H1NN1	XM_038436066.1_dup1	LIF	5048	19330.2	2901.34	-1.51569	Down	0	0	P	regulation of JAK-STAT cascade
MDCK-VS-MDCK+H1NN1	XM_038681145.1_dup1	HNRNPH1	2292	7420.56	1124.45	-1.50194	Down	0	0	C	viral nucleocapsid
MDCK-VS-MDCK+H1NN1	XM_038427869.1_dup1	SHISA5	940	1748.34	265.89	-1.49671	Down	4.9192e-89	2.16304e-89	P	cytoplasmic sequestering of NF-kappaB
MDCK-VS-MDCK+H1NN1	MTCONS_00116775		1306	240.09	36.52	-1.49645	Down	1.23902e-13	1.85516e-14	P	NIK/NF-kappaB signaling
MDCK-VS-MDCK+H1NN1	XM_038666994.1_dup1	TERF2IP	2117	12256	1871	-1.49124	Down	0	0	P	cytoplasmic sequestering of NF-kappaB
MDCK-VS-MDCK+H1NN1	NM_001197160.1_dup1		4417	9300	1428	-1.48286	Down	0	0	F	virus receptor activity
MDCK-VS-MDCK+H1NN1	XM_038669425.1_dup1	THOC6	1410	4143	636.99	-1.48096	Down	4.77043e-205	4.28046e-205	P	viral mRNA export from host cell nucleus
MDCK-VS-MDCK+H1NN1	XM_038678533.1_dup1	LRSAM1	3265	662.22	102.07	-1.47738	Down	3.34384e-34	7.88346e-35	P	viral budding
MDCK-VS-MDCK+H1NN1	XM_038672729.1_dup1	PTPN2	1945	2097.45	323.51	-1.47638	Down	2.50478e-104	1.24152e-104	P	negative regulation of JAK-STAT cascade
MDCK-VS-MDCK+H1NN1	XM_038656302.1_dup1	IRF3	1597	789.38	122.17	-1.47146	Down	3.29012e-40	8.50813e-41	P	response to virus
MDCK-VS-MDCK+H1NN1	XM_038686848.1_dup1	NOD1	4174	483.13	75.01	-1.46688	Down	3.75788e-25	7.50099e-26	P	cytoplasmic sequestering of NF-kappaB
MDCK-VS-MDCK+H1NN1	XM_038446895.1_dup1	DPP4	3743	13222.6	2059.36	-1.46237	Down	0	0	F	virus receptor activity
MDCK-VS-MDCK+H1NN1	XM_038656301.1_dup1	IRF3	1598	1769.68	278.89	-1.44535	Down	1.26034e-85	5.37293e-86	P	response to virus
MDCK-VS-MDCK+H1NN1	XM_038440422.1_dup1	TRIM8	3038	14310	2257.24	-1.44402	Down	0	0	P	negative regulation of viral life cycle
MDCK-VS-MDCK+H1NN1	XM_038656708.1_dup1	NECTIN2	1766	2527.13	401.66	-1.43308	Down	6.29928e-120	3.49568e-120	P	regulation of viral process
MDCK-VS-MDCK+H1NN1	XM_038654428.1_dup1	TAB2	4325	7119.94	1137.38	-1.42578	Down	0	0	P	cytoplasmic sequestering of NF-kappaB
MDCK-VS-MDCK+H1NN1	XM_038423457.1_dup1	BAD	1050	60.62	9.8	-1.40857	Down	0.00037122	3.67526e-05	P	modulation by virus of host apoptotic process
MDCK-VS-MDCK+H1NN1	MTCONS_00090274		6594	7516.32	1219.26	-1.40365	Down	0	0	P	cytoplasmic sequestering of NF-kappaB
MDCK-VS-MDCK+H1NN1	MTCONS_00076035		2593	45.06	7.31	-1.40353	Down	0.00220775	0.000206765	P	regulation of viral process
MDCK-VS-MDCK+H1NN1	XM_038660086.1_dup1	MUL1	2256	286.9	46.61	-1.40146	Down	1.21338e-14	1.8724e-15	P	negative regulation of defense response to virus by host
MDCK-VS-MDCK+H1NN1	XM_038687682.1_dup1	EPS15	5181	6873.73	1124.98	-1.39082	Down	0	0	P	viral entry into host cell
MDCK-VS-MDCK+H1NN1	MTCONS_00151044		4131	172.52	28.53	-1.37584	Down	3.6556e-09	4.65933e-10	P	regulation of viral process
MDCK-VS-MDCK+H1NN1	XM_038676226.1_dup1	EFTUD2	3450	5174.07	856.19	-1.37493	Down	9.72133e-229	9.64764e-229	C	viral capsid
MDCK-VS-MDCK+H1NN1	XM_038686847.1_dup1	NOD1	4101	292.55	48.44	-1.37404	Down	1.66505e-14	2.55639e-15	P	cytoplasmic sequestering of NF-kappaB
MDCK-VS-MDCK+H1NN1	XM_038676302.1_dup1	TMEM101	1550	1416	236	-1.36459	Down	2.65885e-63	9.15123e-64	P	cytoplasmic sequestering of NF-kappaB
MDCK-VS-MDCK+H1NN1	NM_001286955.1_dup1		2788	6148.32	1027.23	-1.36106	Down	2.81703e-267	3.32073e-267	P	negative regulation of JAK-STAT cascade
MDCK-VS-MDCK+H1NN1	XM_038675042.1_dup1	HGS	2636	3754.98	627.72	-1.36024	Down	6.73493e-164	4.8917e-164	P	negative regulation of JAK-STAT cascade
MDCK-VS-MDCK+H1NN1	XM_038426431.1_dup1	DAG1	5212	10688.4	1803.51	-1.3468	Down	0	0	P	modulation by virus of host morphology or physiology
MDCK-VS-MDCK+H1NN1	MTCONS_00151036		1775	1750.77	296.54	-1.34132	Down	7.44899e-76	2.90391e-76	P	regulation of viral process
MDCK-VS-MDCK+H1NN1	XM_038684095.1_dup1	SYNCRIP	2769	4268.55	729.62	-1.32816	Down	2.03048e-179	1.59866e-179	C	viral capsid
MDCK-VS-MDCK+H1NN1	XM_038680485.1_dup1	SYNCRIP	2392	804.38	137.72	-1.32577	Down	3.30363e-35	7.91504e-36	P	cytoplasmic sequestering of NF-kappaB
MDCK-VS-MDCK+H1NN1	XM_038432830.1_dup1	MAVS	3193	668.95	114.84	-1.3219	Down	1.94189e-29	4.21249e-30	P	positive regulation of defense response to virus by host
MDCK-VS-MDCK+H1NN1	XM_038678794.1_dup1	ANXA4	2110	1076.6	185.61	-1.31576	Down	5.14072e-46	1.44113e-46	F	NF-kappaB binding
MDCK-VS-MDCK+H1NN1	XM_038432290.1_dup1	ATP2C1	3690	946.05	163.64	-1.31102	Down	1.9732e-40	5.1207e-41	P	cytoplasmic sequestering of NF-kappaB
MDCK-VS-MDCK+H1NN1	XM_038435237.1_dup1	CTSB	2054	63335.4	10960.7	-1.3103	Down	0	0	P	viral entry into host cell
MDCK-VS-MDCK+H1NN1	XM_038432291.1_dup1	ATP2C1	3476	3172.08	549.36	-1.30923	Down	5.77988e-131	3.44613e-131	P	cytoplasmic sequestering of NF-kappaB
MDCK-VS-MDCK+H1NN1	XM_038663600.1_dup1	TNIP1	2654	1846.73	320.05	-1.30823	Down	5.80081e-77	2.28701e-77	P	cytoplasmic sequestering of NF-kappaB
MDCK-VS-MDCK+H1NN1	XM_038426659.1_dup1	SLC44A2	1676	2026.53	352.79	-1.30176	Down	1.21366e-83	5.08935e-84	P	cytoplasmic sequestering of NF-kappaB
MDCK-VS-MDCK+H1NN1	XM_038448820.1_dup1	BGN	2285	138.85	24.27	-1.29591	Down	4.32035e-07	5.03367e-08	P	negative regulation of JAK-STAT cascade
MDCK-VS-MDCK+H1NN1	XM_038683273.1_dup1	TAF11	1936	1153.2	201.82	-1.29413	Down	5.80211e-48	1.67162e-48	P	regulation of viral process
MDCK-VS-MDCK+H1NN1	XM_038425426.1_dup1	TKFC	3370	1793.51	316.64	-1.2815	Down	1.68342e-72	6.35171e-73	P	negative regulation of defense response to virus
MDCK-VS-MDCK+H1NN1	XM_038437177.1_dup1	THOC5	2492	8596.27	1535.13	-1.26498	Down	0	0	P	viral mRNA export from host cell nucleus
MDCK-VS-MDCK+H1NN1	XM_038672461.1_dup1	RIOK3	3328	2145.8	390.28	-1.23856	Down	5.46937e-82	2.2603e-82	P	regulation of viral-induced cytoplasmic pattern recognition receptor signaling pathway
MDCK-VS-MDCK+H1NN1	MTCONS_00004732		6133	544.01	98.97	-1.2382	Down	4.68556e-22	8.73426e-23	P	negative regulation of JAK-STAT cascade
MDCK-VS-MDCK+H1NN1	MTCONS_00113980		10913	4333.57	788.5	-1.238	Down	1.80469e-163	1.3058e-163	P	cytoplasmic sequestering of NF-kappaB
MDCK-VS-MDCK+H1NN1	XM_038680463.1_dup1	PPM1B	2639	1974.75	359.46	-1.2374	Down	1.70851e-75	6.63736e-76	P	negative regulation of defense response to virus
MDCK-VS-MDCK+H1NN1	XM_038670431.1_dup1	LOC100684252	2094	850.12	155.89	-1.22677	Down	4.4329e-33	1.02615e-33	F	NF-kappaB binding
MDCK-VS-MDCK+H1NN1	XM_038445398.1_dup1	AP2M1	1957	12818.1	2364.96	-1.21793	Down	0	0	P	regulation of defense response to virus by virus
MDCK-VS-MDCK+H1NN1	XM_038658598.1_dup1	CXXC5	2214	1323.22	245.92	-1.20742	Down	2.57363e-49	7.54397e-50	P	cytoplasmic sequestering of NF-kappaB
MDCK-VS-MDCK+H1NN1	XM_038672674.1_dup1	VAPA	996	6106.98	1137.68	-1.20399	Down	9.5682e-220	9.14662e-220	P	modulation by virus of host process
MDCK-VS-MDCK+H1NN1	XM_038439853.1_dup1	HNRNPF	2065	2700.67	505.07	-1.19839	Down	1.37967e-97	6.48616e-98	C	viral capsid
MDCK-VS-MDCK+H1NN1	NM_001142670.1_dup1	STOM	2732	66406.9	12438.3	-1.19617	Down	0	0	P	regulation of viral genome replication
MDCK-VS-MDCK+H1NN1	XM_038446677.1_dup1	LOC119867740	3974	1432.48	269.5	-1.18979	Down	4.69501e-52	1.42145e-52	P	regulation of viral process
MDCK-VS-MDCK+H1NN1	NM_001033992.1_dup1	DAG1	4963	4316.06	814.05	-1.18615	Down	2.61592e-152	1.77797e-152	P	modulation by virus of host morphology or physiology
MDCK-VS-MDCK+H1NN1	XM_038431786.1_dup1	PDCD6IP	6072	20955.6	3969.68	-1.17987	Down	0	0	P	regulation of viral process
MDCK-VS-MDCK+H1NN1	XM_038659952.1_dup1	HNRNPR	5658	2254.61	427.64	-1.17804	Down	1.22084e-79	4.93898e-80	C	viral capsid
MDCK-VS-MDCK+H1NN1	XM_038663373.1_dup1	FBXW11	4517	1136.35	218.04	-1.16137	Down	3.7594e-40	9.71079e-41	P	cytoplasmic sequestering of NF-kappaB
MDCK-VS-MDCK+H1NN1	XM_038428405.1_dup1	CC2D1A	3602	850.8	164.41	-1.15115	Down	4.37843e-30	9.61489e-31	P	cytoplasmic sequestering of NF-kappaB
MDCK-VS-MDCK+H1NN1	NM_001014377.1_dup1	DDX39B	1287	4929.97	957.23	-1.14427	Down	4.11909e-164	2.99462e-164	P	viral mRNA export from host cell nucleus
MDCK-VS-MDCK+H1NN1	XM_038425429.1_dup1	TKFC	2390	111.38	21.7	-1.13935	Down	4.3258e-05	4.53736e-06	P	negative regulation of defense response to virus
MDCK-VS-MDCK+H1NN1	XM_038423018.1_dup1	OTUD7B	6667	26914.7	5246.74	-1.13853	Down	0	0	P	cytoplasmic sequestering of NF-kappaB
MDCK-VS-MDCK+H1NN1	XM_038426429.1_dup1	DAG1	5319	2648.2	517.5	-1.13501	Down	6.16533e-88	2.6871e-88	P	modulation by virus of host morphology or physiology
MDCK-VS-MDCK+H1NN1	XM_038685158.1_dup1	PTP4A3	1759	109.18	21.46	-1.12662	Down	6.01175e-05	6.22776e-06	P	NIK/NF-kappaB signaling
MDCK-VS-MDCK+H1NN1	XM_038672504.1_dup1	THOC1	2194	1392.93	274.33	-1.12377	Down	2.11433e-46	5.96341e-47	P	viral mRNA export from host cell nucleus
MDCK-VS-MDCK+H1NN1	XM_038428447.1_dup1	RAD23A	1861	3707.15	732.12	-1.11979	Down	9.7511e-120	5.40334e-120	P	regulation of viral genome replication
MDCK-VS-MDCK+H1NN1	MTCONS_00059611		3849	806.34	159.52	-1.11728	Down	2.44962e-27	5.11135e-28	P	regulation of JAK-STAT cascade
MDCK-VS-MDCK+H1NN1	MTCONS_00038647		1985	4457.39	885.58	-1.11113	Down	8.33446e-142	5.3126e-142	P	cytoplasmic sequestering of NF-kappaB
MDCK-VS-MDCK+H1NN1	XM_038683446.1_dup1	UNC5CL	3447	56.79	11.4	-1.09623	Down	0.00464628	0.000423788	P	cytoplasmic sequestering of NF-kappaB
MDCK-VS-MDCK+H1NN1	XM_038676517.1_dup1	NKIRAS2	2181	5471	1100	-1.09393	Down	2.58321e-169	1.93033e-169	P	I-kappaB kinase/NF-kappaB signaling
MDCK-VS-MDCK+H1NN1	XM_038681959.1_dup1	UBAP1	2620	1613.43	327.42	-1.08055	Down	2.74988e-50	8.15438e-51	P	transport of virus
MDCK-VS-MDCK+H1NN1	XM_038685736.1_dup1	REST	6933	8865	1802.78	-1.07753	Down	1.7295e-266	2.02963e-266	P	negative regulation by host of viral transcription
MDCK-VS-MDCK+H1NN1	XM_038425435.1_dup1	TKFC	2267	516.26	105.11	-1.07583	Down	4.26939e-17	7.04565e-18	P	negative regulation of defense response to virus
MDCK-VS-MDCK+H1NN1	XM_038442402.1_dup1	NEDD4	2967	963.7	196.24	-1.07559	Down	1.62775e-30	3.60409e-31	P	transmission of virus
MDCK-VS-MDCK+H1NN1	XM_038446676.1_dup1	LOC119867740	3971	5155.19	1053.88	-1.06994	Down	4.42295e-154	3.03621e-154	P	negative regulation of viral life cycle
MDCK-VS-MDCK+H1NN1	XM_038668707.1_dup1	PPP4C	1468	5787.44	1186.6	-1.06572	Down	1.24549e-171	9.41042e-172	F	NF-kappaB-inducing kinase activity
MDCK-VS-MDCK+H1NN1	XM_038674817.1_dup1	SIVA1	696	1638	337	-1.06074	Down	1.45262e-49	4.27081e-50	F	virus receptor activity
MDCK-VS-MDCK+H1NN1	XM_038430374.1_dup1	ILK	1513	543.07	111.98	-1.05753	Down	1.8795e-17	3.12995e-18	P	NIK/NF-kappaB signaling
MDCK-VS-MDCK+H1NN1	XM_038680840.1_dup1	SNRNP27	910	1416.38	292.22	-1.05671	Down	7.68699e-43	2.06106e-43	C	viral capsid
MDCK-VS-MDCK+H1NN1	MTCONS_00098749		8243	1827.9	377.53	-1.05515	Down	1.2074e-54	3.77612e-55	P	response to virus
MDCK-VS-MDCK+H1NN1	XM_038437179.1_dup1	NF2	5015	2468.02	510.08	-1.05419	Down	4.94335e-73	1.87586e-73	P	negative regulation of JAK-STAT cascade
MDCK-VS-MDCK+H1NN1	XM_038665397.1_dup1	POLR2A	6729	52261	10844	-1.04847	Down	0	0	P	regulation of viral process
MDCK-VS-MDCK+H1NN1	XM_038437449.1_dup1	SMARCB1	1559	3149.77	661.1	-1.03193	Down	1.44716e-89	6.39808e-90	P	single stranded viral RNA replication via double stranded DNA intermediate
MDCK-VS-MDCK+H1NN1	XM_038428448.1_dup1	RAD23A	1856	14190.9	2989.88	-1.02643	Down	0	0	P	regulation of viral genome replication
MDCK-VS-MDCK+H1NN1	MTCONS_00044451		3245	773.61	163.55	-1.0215	Down	6.08432e-23	1.15689e-23	P	cytoplasmic sequestering of NF-kappaB
MDCK-VS-MDCK+H1NN1	NM_001252167.1_dup1	GSTP1	799	4476.54	949.5	-1.01677	Down	1.76511e-123	1.00432e-123	P	cytoplasmic sequestering of NF-kappaB
MDCK-VS-MDCK+H1NN1	XM_038438047.1_dup1	PCBP2	1633	4106.08	871.7	-1.01549	Down	3.42479e-113	1.81412e-113	P	negative regulation of defense response to virus
MDCK-VS-MDCK+H1NN1	MTCONS_00076743		13530	3205.92	682.31	-1.01187	Down	2.72472e-88	1.19081e-88	P	response to virus
MDCK-VS-MDCK+H1NN1	MTCONS_00126654		6937	3256.9	694.75	-1.00856	Down	3.42103e-89	1.50653e-89	P	response to virus
MDCK-VS-MDCK+H1NN1	MTCONS_00076742		14950	32343.6	6908.8	-1.0066	Down	0	0	P	response to virus
MDCK-VS-MDCK+H1NN1	MTCONS_00030257		21109	2770.98	2448.75	1.04202	Up	3.34098e-163	2.41419e-163	P	cytoplasmic sequestering of NF-kappaB
MDCK-VS-MDCK+H1NN1	MTCONS_00013995		4392	204.3	182.71	1.05924	Up	4.81987e-14	7.30525e-15	F	NF-kappaB binding
MDCK-VS-MDCK+H1NN1	XM_038424328.1_dup1	LOC102153953	622	58.35	52.56	1.0696	Up	4.6108e-05	4.82873e-06	P	viral transcription
MDCK-VS-MDCK+H1NN1	XM_038668708.1_dup1	PPP4C	1305	1106.06	1007.87	1.08625	Up	5.69824e-73	2.16125e-73	F	NF-kappaB-inducing kinase activity
MDCK-VS-MDCK+H1NN1	XM_038673428.1_dup1	NFKBIA	1137	1312	1211	1.1048	Up	1.13095e-89	5.00353e-90	F	NF-kappaB binding
MDCK-VS-MDCK+H1NN1	XM_038424979.1_dup1	RELA	2539	291.11	268.91	1.10593	Up	2.81332e-21	5.152e-22	C	NF-kappaB complex
MDCK-VS-MDCK+H1NN1	MTCONS_00131132		7105	1143.7	1057.78	1.1077	Up	6.81789e-79	2.73887e-79	P	cytoplasmic sequestering of NF-kappaB
MDCK-VS-MDCK+H1NN1	MTCONS_00070638		4103	1600.03	1482.11	1.10993	Up	4.02562e-110	2.08301e-110	P	cytoplasmic sequestering of NF-kappaB
MDCK-VS-MDCK+H1NN1	XM_038430375.1_dup1	ILK	1914	107.02	100.37	1.12782	Up	4.16704e-09	5.30332e-10	P	regulation of NIK/NF-kappaB signaling
MDCK-VS-MDCK+H1NN1	XM_038685872.1_dup1	ANKRD17	8915	724.39	681.37	1.13204	Up	3.048e-53	9.3646e-54	P	cytoplasmic sequestering of NF-kappaB
MDCK-VS-MDCK+H1NN1	XM_038440268.1_dup1	CHUK	3469	22.67	21.35	1.13382	Up	0.00648272	0.000587305	P	cellular response to virus
MDCK-VS-MDCK+H1NN1	MTCONS_00109519		12962	566.85	538.85	1.14729	Up	2.32419e-43	6.27719e-44	P	cytoplasmic sequestering of NF-kappaB
MDCK-VS-MDCK+H1NN1	MTCONS_00121489		2863	428.12	408.7	1.1534	Up	1.42397e-33	3.32182e-34	P	viral mRNA export from host cell nucleus
MDCK-VS-MDCK+H1NN1	XM_038656304.1_dup1	IRF3	1150	100.61	97.45	1.17433	Up	2.2078e-09	2.84057e-10	P	response to virus
MDCK-VS-MDCK+H1NN1	XM_038658594.1_dup1	CXXC5	2270	36.06	35.07	1.18021	Up	0.000314915	3.13029e-05	P	cytoplasmic sequestering of NF-kappaB
MDCK-VS-MDCK+H1NN1	XM_038667431.1_dup1	TRADD	1675	219.53	214.57	1.1874	Up	3.41113e-19	5.94215e-20	P	cytoplasmic sequestering of NF-kappaB
MDCK-VS-MDCK+H1NN1	XM_038445593.1_dup1	ZNF639	3465	944.66	923.61	1.18786	Up	4.33084e-77	1.70941e-77	P	regulation of viral process
MDCK-VS-MDCK+H1NN1	NM_001113171.2_dup1	SLPI	635	48	47	1.19	Up	2.6907e-05	2.84694e-06	P	regulation of viral genome replication
MDCK-VS-MDCK+H1NN1	XM_038669430.1_dup1	CLDN9	2010	99.38	97.8	1.19725	Up	1.16348e-09	1.51131e-10	F	virus receptor activity
MDCK-VS-MDCK+H1NN1	XM_038664665.1_dup1	NLRX1	3809	166.86	164.34	1.19842	Up	2.92009e-15	4.58017e-16	P	negative regulation of defense response to virus
MDCK-VS-MDCK+H1NN1	XM_038433103.1_dup1	FLRT3	3969	866.75	856.64	1.20344	Up	4.30214e-73	1.63311e-73	P	negative regulation of JAK-STAT cascade
MDCK-VS-MDCK+H1NN1	MTCONS_00091370		5314	60.36	59.92	1.20982	Up	1.5659e-06	1.77227e-07	P	cytoplasmic sequestering of NF-kappaB
MDCK-VS-MDCK+H1NN1	XM_038676485.1_dup1	DHX58	2738	984.67	979.04	1.2121	Up	3.3983e-84	1.43015e-84	P	response to virus
MDCK-VS-MDCK+H1NN1	MTCONS_00117451		1593	155.96	157.57	1.23519	Up	2.44218e-15	3.83887e-16	P	viral transcription
MDCK-VS-MDCK+H1NN1	XM_038677788.1_dup1	NCBP3	7832	575.19	589.67	1.25624	Up	2.58646e-54	8.05702e-55	P	response to virus
MDCK-VS-MDCK+H1NN1	XM_038672744.1_dup1	LOC490565	930	35.3	36.33	1.26186	Up	0.000110873	1.13399e-05	C	viral capsid
MDCK-VS-MDCK+H1NN1	XM_038664105.1_dup1	BIRC2	3825	668.85	690.38	1.26608	Up	4.93324e-64	1.71067e-64	P	cytoplasmic sequestering of NF-kappaB
MDCK-VS-MDCK+H1NN1	XM_038424241.1_dup1	FAM111A	6341	352.03	370.22	1.29306	Up	2.84524e-36	6.93143e-37	P	regulation of viral process
MDCK-VS-MDCK+H1NN1	MTCONS_00131131		7346	1278.38	1344.53	1.29316	Up	5.91459e-127	3.44004e-127	P	cytoplasmic sequestering of NF-kappaB
MDCK-VS-MDCK+H1NN1	XM_038669349.1_dup1	TFAP4	2703	186.26	197.43	1.30439	Up	2.3218e-20	4.16244e-21	P	positive regulation by host of viral transcription
MDCK-VS-MDCK+H1NN1	XM_038449869.1_dup1	LOC491854	1132	50.68	54.75	1.33181	Up	7.49839e-07	8.62329e-08	P	viral transcription
MDCK-VS-MDCK+H1NN1	NM_001194969.1_dup1	HMOX1	847	520.87	563.43	1.33368	Up	7.41974e-57	2.3777e-57	P	cytoplasmic sequestering of NF-kappaB
MDCK-VS-MDCK+H1NN1	XM_038653383.1_dup1	RPL13A	1211	117.43	127.22	1.3359	Up	4.02277e-14	6.11184e-15	P	viral transcription
MDCK-VS-MDCK+H1NN1	XM_038445938.1_dup1	TRIM59	3351	43.49	47.57	1.34974	Up	3.16625e-06	3.53694e-07	P	negative regulation of viral life cycle
MDCK-VS-MDCK+H1NN1	XM_038424842.1_dup1	PC	4067	17.76	19.55	1.35891	Up	0.00267562	0.000249104	P	viral genome packaging
MDCK-VS-MDCK+H1NN1	XM_038435356.1_dup1	TRIM35	7858	4895.53	5396.82	1.36102	Up	0	0	P	negative regulation of viral life cycle
MDCK-VS-MDCK+H1NN1	XM_038672462.1_dup1	RIOK3	3284	79.93	90.06	1.39252	Up	5.17299e-11	7.09668e-12	P	regulation of viral-induced cytoplasmic pattern recognition receptor signaling pathway
MDCK-VS-MDCK+H1NN1	XM_038685735.1_dup1	REST	6917	414.44	468.17	1.39624	Up	7.27908e-51	2.17289e-51	P	negative regulation by host of viral transcription
MDCK-VS-MDCK+H1NN1	MTCONS_00004735		6159	40.95	46.95	1.41763	Up	1.54556e-06	1.74972e-07	P	negative regulation of JAK-STAT cascade
MDCK-VS-MDCK+H1NN1	XM_038654250.1_dup1	IFNGR1	2349	979.99	1124.56	1.41889	Up	1.85922e-122	1.05033e-122	P	response to virus
MDCK-VS-MDCK+H1NN1	XM_038690970.1_dup1	AGBL5	3245	107.94	123.9	1.41932	Up	5.57982e-15	8.69346e-16	P	response to virus
MDCK-VS-MDCK+H1NN1	MTCONS_00116777		2634	330.16	383.14	1.43508	Up	1.20232e-43	3.25982e-44	P	NIK/NF-kappaB signaling
MDCK-VS-MDCK+H1NN1	MTCONS_00060743		3731	850.13	986.57	1.43511	Up	1.69938e-109	8.75754e-110	P	cytoplasmic sequestering of NF-kappaB
MDCK-VS-MDCK+H1NN1	XM_038667433.1_dup1	TRADD	1584	23.78	27.6	1.43529	Up	0.000200189	2.00973e-05	P	cytoplasmic sequestering of NF-kappaB
MDCK-VS-MDCK+H1NN1	NM_001048131.1_dup1	OAS1	1513	447.06	522.31	1.44481	Up	1.96243e-59	6.46937e-60	P	negative regulation of viral life cycle
MDCK-VS-MDCK+H1NN1	MTCONS_00064987		9245	2024.16	2366.41	1.44575	Up	1.14555e-262	1.32335e-262	P	regulation of JAK-STAT cascade
MDCK-VS-MDCK+H1NN1	MTCONS_00004876		614	782	918	1.4517	Up	9.23593e-104	4.5595e-104	P	response to virus
MDCK-VS-MDCK+H1NN1	XM_038684280.1_dup1	ATG5	3217	70.92	84.01	1.46474	Up	4.47524e-11	6.15331e-12	P	viral life cycle
MDCK-VS-MDCK+H1NN1	XM_038672792.1_dup1	C7H18orf32	1130	19.56	23.34	1.47527	Up	0.000481666	4.70967e-05	P	cytoplasmic sequestering of NF-kappaB
MDCK-VS-MDCK+H1NN1	XM_038653359.1_dup1	HNRNPK	2954	1941.95	2331.9	1.48437	Up	3.60623e-269	4.28218e-269	C	viral capsid
MDCK-VS-MDCK+H1NN1	MTCONS_00121266		5033	649.95	789.22	1.50047	Up	6.86638e-94	3.13841e-94	P	response to virus
MDCK-VS-MDCK+H1NN1	XM_038445595.1_dup1	ZNF639	3774	291.72	356.64	1.51026	Up	7.86428e-44	2.13832e-44	P	viral entry into host cell
MDCK-VS-MDCK+H1NN1	XM_038687502.1_dup1	SNIP1	2552	827.91	1017.47	1.51781	Up	1.65095e-122	9.33087e-123	P	I-kappaB kinase/NF-kappaB signaling
MDCK-VS-MDCK+H1NN1	XM_038662401.1_dup1	IFIT2	3489	129	164	1.5667	Up	3.9593e-22	7.39926e-23	P	response to virus
MDCK-VS-MDCK+H1NN1	XM_038427686.1_dup1	HYAL2	1931	31.72	40.71	1.58036	Up	1.23786e-06	1.41218e-07	P	viral entry into host cell
MDCK-VS-MDCK+H1NN1	XM_038434572.1_dup1	RPL21	1414	94.99	124.11	1.60614	Up	1.06091e-17	1.77961e-18	P	viral transcription
MDCK-VS-MDCK+H1NN1	MTCONS_00116045		1697	461.47	608.18	1.61863	Up	4.39723e-81	1.80101e-81	P	negative regulation of viral life cycle
MDCK-VS-MDCK+H1NN1	XM_038440965.1_dup1	BNIP3	1698	6274.16	8293.86	1.62299	Up	0	0	P	response to virus
MDCK-VS-MDCK+H1NN1	XM_038687503.1_dup1	SNIP1	2733	847.09	1121.53	1.62525	Up	9.74476e-149	6.48669e-149	P	I-kappaB kinase/NF-kappaB signaling
MDCK-VS-MDCK+H1NN1	XM_038657814.1_dup1	NOD2	4139	14.17	19	1.64353	Up	0.000654613	6.36024e-05	P	cytoplasmic sequestering of NF-kappaB
MDCK-VS-MDCK+H1NN1	XM_038659730.1_dup1	GPATCH3	2118	1353	1826	1.6529	Up	1.05958e-246	1.14004e-246	P	negative regulation of defense response to virus
MDCK-VS-MDCK+H1NN1	MTCONS_00138555		2608	24.37	32.94	1.65511	Up	6.49103e-06	7.12767e-07	P	positive regulation of defense response to virus by host
MDCK-VS-MDCK+H1NN1	XM_038656906.1_dup1	HNRNPUL1	3520	353.67	481.34	1.66502	Up	3.77481e-67	1.35166e-67	P	response to virus
MDCK-VS-MDCK+H1NN1	XM_038424088.1_dup1	TRAF6	7747	3008.28	4101.05	1.66743	Up	0	0	P	cytoplasmic sequestering of NF-kappaB
MDCK-VS-MDCK+H1NN1	XM_038673198.1_dup1	RNF31	3582	201.16	275.19	1.67246	Up	2.16053e-39	5.51757e-40	P	cytoplasmic sequestering of NF-kappaB
MDCK-VS-MDCK+H1NN1	XM_038690793.1_dup1	PUM2	6117	34.1	47.17	1.68847	Up	4.40821e-08	5.3673e-09	P	regulation of viral-induced cytoplasmic pattern recognition receptor signaling pathway
MDCK-VS-MDCK+H1NN1	MTCONS_00080793		3822	1607.7	2225.78	1.68968	Up	0	0	P	viral transcription
MDCK-VS-MDCK+H1NN1	XM_038690792.1_dup1	PUM2	6118	15.53	21.81	1.7103	Up	0.000172744	1.7394e-05	P	regulation of viral-induced cytoplasmic pattern recognition receptor signaling pathway
MDCK-VS-MDCK+H1NN1	XM_038656507.1_dup1	NOP53	1437	16.43	23.17	1.7163	Up	0.000104144	1.06638e-05	P	regulation of viral-induced cytoplasmic pattern recognition receptor signaling pathway
MDCK-VS-MDCK+H1NN1	XM_038448647.1_dup1	USF1	1299	40.14	56.62	1.71664	Up	1.30064e-09	1.68726e-10	P	viral transcription
MDCK-VS-MDCK+H1NN1	XM_038680754.1_dup1	PELI1	3640	7.06	10.06	1.73126	Up	0.0100901	0.000902945	P	cytoplasmic sequestering of NF-kappaB
MDCK-VS-MDCK+H1NN1	MTCONS_00028935		8169	433.66	637.1	1.77533	Up	2.07372e-96	9.66085e-97	P	negative regulation of defense response to virus
MDCK-VS-MDCK+H1NN1	XM_038670322.1_dup1	IFI44L	4248	548.75	806.93	1.77667	Up	1.02904e-121	5.78122e-122	P	response to virus
MDCK-VS-MDCK+H1NN1	MTCONS_00121519		5788	71.26	104.88	1.77795	Up	2.62371e-17	4.35444e-18	P	JAK-STAT cascade involved in growth hormone signaling pathway
MDCK-VS-MDCK+H1NN1	XM_038433398.1_dup1	TBC1D20	3518	202.27	298.2	1.78037	Up	2.81823e-46	7.93346e-47	P	regulation of viral process
MDCK-VS-MDCK+H1NN1	XM_038687508.1_dup1	ZC3H12A	2529	115.95	172.36	1.79229	Up	1.04938e-27	2.20429e-28	P	positive regulation of defense response to virus by host
MDCK-VS-MDCK+H1NN1	XM_038682740.1_dup1	NFKBIL1	1499	171.96	261.08	1.82279	Up	5.11265e-42	1.35551e-42	P	I-kappaB kinase/NF-kappaB signaling
MDCK-VS-MDCK+H1NN1	MTCONS_00018523		1684	125.52	193	1.84106	Up	6.46259e-32	1.46563e-32	P	response to virus
MDCK-VS-MDCK+H1NN1	XM_038680200.1_dup1	IL18R1	4481	570.74	886.75	1.85607	Up	1.11054e-141	7.07296e-142	P	cytoplasmic sequestering of NF-kappaB
MDCK-VS-MDCK+H1NN1	XM_038654254.1_dup1	TNFAIP3	6788	690.9	1080.01	1.86487	Up	3.28247e-173	2.49643e-173	P	cytoplasmic sequestering of NF-kappaB
MDCK-VS-MDCK+H1NN1	XM_038436103.1_dup1	OAS1	1652	1931.94	3032.69	1.87092	Up	0	0	P	regulation of viral process
MDCK-VS-MDCK+H1NN1	XM_038669429.1_dup1	CLDN6	1358	516.11	830.91	1.90739	Up	8.71064e-138	5.41513e-138	F	virus receptor activity
MDCK-VS-MDCK+H1NN1	XM_038448138.1_dup1	NECTIN4	5199	245.04	407.57	1.9544	Up	9.23202e-71	3.42567e-71	P	viral entry into host cell
MDCK-VS-MDCK+H1NN1	MTCONS_00151042		5084	70.75	118.37	1.96287	Up	7.11442e-22	1.32146e-22	P	response to virus
MDCK-VS-MDCK+H1NN1	XM_038445937.1_dup1	TRIM59	3594	400.82	680.56	1.98414	Up	3.46641e-119	1.91415e-119	P	negative regulation of viral life cycle
MDCK-VS-MDCK+H1NN1	MTCONS_00113982		9523	81.06	143.47	2.04406	Up	1.67575e-27	3.50678e-28	P	regulation of viral process
MDCK-VS-MDCK+H1NN1	MTCONS_00016458		7713	3614.83	6488.44	2.06432	Up	0	0	C	viral capsid
MDCK-VS-MDCK+H1NN1	XM_038445935.1_dup1	TRIM59	3348	38.48	69.37	2.07057	Up	2.56532e-14	3.9234e-15	P	negative regulation of viral life cycle
MDCK-VS-MDCK+H1NN1	XM_038690055.1_dup1	CNOT7	2636	12.71	23.07	2.08043	Up	1.04874e-05	1.13557e-06	P	response to virus
MDCK-VS-MDCK+H1NN1	XM_038688780.1_dup1	DDX60	6213	1106.43	2029.33	2.09546	Up	0	0	P	regulation of viral-induced cytoplasmic pattern recognition receptor signaling pathway
MDCK-VS-MDCK+H1NN1	XM_038662290.1_dup1	HAVCR2	3712	154.45	283.8	2.09811	Up	1.85256e-54	5.78034e-55	P	regulation of NIK/NF-kappaB signaling
MDCK-VS-MDCK+H1NN1	MTCONS_00044235		650	58.56	107.72	2.09967	Up	9.82957e-22	1.81852e-22	P	regulation of viral genome replication
MDCK-VS-MDCK+H1NN1	XM_038680143.1_dup1	LIMS1	4152	34.43	64.27	2.12085	Up	9.617e-14	1.44521e-14	P	regulation of NIK/NF-kappaB signaling
MDCK-VS-MDCK+H1NN1	MTCONS_00000650		4534	1618.08	3049.99	2.13489	Up	0	0	P	cytoplasmic sequestering of NF-kappaB
MDCK-VS-MDCK+H1NN1	XM_038686443.1_dup1	CDK6	7170	1619.83	3125.18	2.16847	Up	0	0	P	response to virus
MDCK-VS-MDCK+H1NN1	XM_038438001.1_dup1	HNRNPA1	2321	67.95	131.17	2.16926	Up	3.86175e-27	8.02513e-28	C	viral capsid
MDCK-VS-MDCK+H1NN1	XM_038438436.1_dup1	IRAK4	3180	28.65	55.57	2.17614	Up	1.97085e-12	2.84083e-13	P	cytoplasmic sequestering of NF-kappaB
MDCK-VS-MDCK+H1NN1	XM_038691399.1_dup1	BCL2L11	4940	70.78	138.68	2.19072	Up	6.24661e-29	1.34321e-29	P	response to virus
MDCK-VS-MDCK+H1NN1	MTCONS_00062367		7713	684.54	1348.19	2.19819	Up	1.67857e-266	1.97047e-266	P	regulation of viral process
MDCK-VS-MDCK+H1NN1	XM_038656907.1_dup1	HNRNPUL1	3515	120.2	241.58	2.22744	Up	4.17152e-50	1.2346e-50	P	response to virus
MDCK-VS-MDCK+H1NN1	XM_038669318.1_dup1	LOC102151489	1484	6.57	13.21	2.22804	Up	0.000499317	4.87807e-05	C	viral capsid
MDCK-VS-MDCK+H1NN1	XM_038670321.1_dup1	IFI44L	3822	160.25	328.07	2.25405	Up	2.3534e-68	8.52625e-69	P	response to virus
MDCK-VS-MDCK+H1NN1	XM_038680201.1_dup1	IL1RL1	3002	2575.13	5314.79	2.26574	Up	0	0	P	cytoplasmic sequestering of NF-kappaB
MDCK-VS-MDCK+H1NN1	XM_038688782.1_dup1	DDX60	5874	40.44	83.85	2.2724	Up	6.89783e-19	1.19249e-19	P	response to virus
MDCK-VS-MDCK+H1NN1	MTCONS_00138531		3561	15.59	32.72	2.28992	Up	2.53607e-08	3.12433e-09	P	response to virus
MDCK-VS-MDCK+H1NN1	XM_038661307.1_dup1	ISG20	963	232	490	2.29903	Up	1.45988e-103	7.19814e-104	P	negative regulation of viral life cycle
MDCK-VS-MDCK+H1NN1	XM_038677710.1_dup1	RTN4RL1	3211	8	17	2.30783	Up	5.4763e-05	5.71291e-06	P	negative regulation of JAK-STAT cascade
MDCK-VS-MDCK+H1NN1	MTCONS_00098426		2255	172.25	379.91	2.36153	Up	2.75266e-83	1.151e-83	P	viral entry into host cell
MDCK-VS-MDCK+H1NN1	XM_038686180.1_dup1	IRF5	4533	70.78	158.19	2.38062	Up	4.77288e-36	1.15845e-36	P	response to virus
MDCK-VS-MDCK+H1NN1	MTCONS_00148306		4071	221.99	529.12	2.47347	Up	1.66741e-121	9.35454e-122	P	IRES-dependent viral translational initiation
MDCK-VS-MDCK+H1NN1	XM_038680891.1_dup1	IFNK	928	50	119.21	2.47388	Up	9.26834e-29	1.98781e-29	P	response to virus
MDCK-VS-MDCK+H1NN1	XM_038433399.1_dup1	TBC1D20	3468	39.58	95.43	2.49004	Up	1.64273e-23	3.16092e-24	P	positive regulation by virus of viral protein levels in host cell
MDCK-VS-MDCK+H1NN1	MTCONS_00087106		6611	396.62	957.86	2.49243	Up	3.37865e-220	3.2375e-220	P	negative regulation of viral life cycle
MDCK-VS-MDCK+H1NN1	XM_038425857.1_dup1	TNIP3	1897	27	67	2.53157	Up	2.8776e-17	4.77134e-18	P	cytoplasmic sequestering of NF-kappaB
MDCK-VS-MDCK+H1NN1	XM_038676483.1_dup1	DHX58	2872	543.21	1364.3	2.54895	Up	0	0	P	regulation of viral-induced cytoplasmic pattern recognition receptor signaling pathway
MDCK-VS-MDCK+H1NN1	XM_038424089.1_dup1	TRAF6	7793	187.36	489.46	2.60575	Up	3.44744e-119	1.90381e-119	P	cytoplasmic sequestering of NF-kappaB
MDCK-VS-MDCK+H1NN1	MTCONS_00050091		8180	1037.62	2747.67	2.6253	Up	0	0	C	viral capsid
MDCK-VS-MDCK+H1NN1	MTCONS_00044446		3644	95.08	252.31	2.62836	Up	6.21874e-63	2.13036e-63	P	cytoplasmic sequestering of NF-kappaB
MDCK-VS-MDCK+H1NN1	NM_001003146.2_dup1	CD86	1903	2.67	7.15	2.64148	Up	0.00470772	0.000429223	P	response to virus
MDCK-VS-MDCK+H1NN1	MTCONS_00037151		11140	3882.76	10758.7	2.69072	Up	0	0	P	viral mRNA export from host cell nucleus
MDCK-VS-MDCK+H1NN1	MTCONS_00059337		1258	535.54	1503.72	2.70984	Up	0	0	C	viral capsid
MDCK-VS-MDCK+H1NN1	XM_038664664.1_dup1	NLRX1	3805	129.68	365.58	2.7156	Up	1.67812e-93	7.64359e-94	P	cytoplasmic sequestering of NF-kappaB
MDCK-VS-MDCK+H1NN1	MTCONS_00152243		4100	8.8	25	2.72672	Up	7.63289e-08	9.22093e-09	P	response to virus
MDCK-VS-MDCK+H1NN1	XM_038653937.1_dup1	SOCS6	6107	29.38	84.19	2.73919	Up	4.67058e-23	8.90367e-24	P	negative regulation of JAK-STAT cascade
MDCK-VS-MDCK+H1NN1	XM_038686447.1_dup1	CDK6	6774	45.22	129.9	2.74274	Up	1.00805e-34	2.39557e-35	P	response to virus
MDCK-VS-MDCK+H1NN1	XM_038667705.1_dup1	SOCS1	1279	47	136	2.75325	Up	2.06255e-36	5.03644e-37	P	negative regulation of JAK-STAT cascade
MDCK-VS-MDCK+H1NN1	MTCONS_00128052		10477	56.62	165.66	2.76921	Up	3.13303e-44	8.56341e-45	P	response to virus
MDCK-VS-MDCK+H1NN1	XM_038658935.1_dup1	PLK2	2689	6100	19183	2.87332	Up	0	0	P	cytoplasmic sequestering of NF-kappaB
MDCK-VS-MDCK+H1NN1	MTCONS_00034939		11922	1071.38	3373.7	2.87523	Up	0	0	F	NF-kappaB binding
MDCK-VS-MDCK+H1NN1	XM_038443560.1_dup1	MX2	1751	2.45	7.88	2.90579	Up	0.00182125	0.000171381	P	response to virus
MDCK-VS-MDCK+H1NN1	XM_038433276.1_dup1	DDRGK1	2936	46.69	150.54	2.90933	Up	2.44038e-42	6.49637e-43	P	cytoplasmic sequestering of NF-kappaB
MDCK-VS-MDCK+H1NN1	XM_038666265.1_dup1	ISG15	718	1062	3448	2.91935	Up	0	0	P	response to virus
MDCK-VS-MDCK+H1NN1	MTCONS_00102337		7548	342.27	1134.27	2.94893	Up	0	0	P	response to virus
MDCK-VS-MDCK+H1NN1	MTCONS_00129686		3041	38.07	127.95	2.96923	Up	6.08037e-37	1.496e-37	P	cytoplasmic sequestering of NF-kappaB
MDCK-VS-MDCK+H1NN1	XM_038662292.1_dup1	HAVCR2	3772	49.47	169.41	2.99626	Up	9.31021e-49	2.70874e-49	P	regulation of NIK/NF-kappaB signaling
MDCK-VS-MDCK+H1NN1	MTCONS_00015045		4197	1460.45	5096.2	3.02338	Up	0	0	P	viral transcription
MDCK-VS-MDCK+H1NN1	XM_038677934.1_dup1	TRAF2	3402	24.68	86.6	3.0314	Up	5.03265e-26	1.02233e-26	P	cytoplasmic sequestering of NF-kappaB
MDCK-VS-MDCK+H1NN1	NM_001003200.1_dup1	CXCL8	1408	77	272	3.04105	Up	2.98201e-78	1.1894e-78	P	regulation of viral genome replication
MDCK-VS-MDCK+H1NN1	MTCONS_00054051		3904	28.72	102.2	3.05164	Up	1.35019e-30	2.99519e-31	P	JAK-STAT cascade involved in growth hormone signaling pathway
MDCK-VS-MDCK+H1NN1	XM_038657709.1_dup1	IL6ST	5466	241.91	880.55	3.08431	Up	3.51811e-252	3.87669e-252	P	regulation of JAK-STAT cascade
MDCK-VS-MDCK+H1NN1	MTCONS_00034940		12050	1583.44	5890.99	3.11582	Up	0	0	F	NF-kappaB binding
MDCK-VS-MDCK+H1NN1	XM_038440964.1_dup1	BNIP3	1588	8.55	32.48	3.14593	Up	4.90093e-11	6.72782e-12	P	response to virus
MDCK-VS-MDCK+H1NN1	NM_001010949.1_dup1	CXCL10	297	5	19	3.14637	Up	4.94861e-07	5.75299e-08	P	response to virus
MDCK-VS-MDCK+H1NN1	MTCONS_00014498		6820	43.53	169.12	3.17834	Up	2.53417e-51	7.6074e-52	F	NF-kappaB binding
MDCK-VS-MDCK+H1NN1	MTCONS_00134624		9956	851.55	3318.97	3.18294	Up	0	0	P	response to virus
MDCK-VS-MDCK+H1NN1	MTCONS_00103599		18821	161.67	632.11	3.1875	Up	4.22874e-187	3.47333e-187	P	response to virus
MDCK-VS-MDCK+H1NN1	XM_038425201.1_dup1	FLRT1	6852	3.85	15.65	3.2436	Up	3.72875e-06	4.13487e-07	P	negative regulation of JAK-STAT cascade
MDCK-VS-MDCK+H1NN1	XM_038426141.1_dup1	CCNT2	7130	143.47	599.67	3.28379	Up	2.9565e-182	2.36663e-182	P	viral transcription
MDCK-VS-MDCK+H1NN1	XM_038434615.1_dup1	LOC607844	753	2.4	10.17	3.30358	Up	0.000170735	1.71954e-05	P	viral transcription
MDCK-VS-MDCK+H1NN1	NM_001002951.3_dup1	GJA1	2923	6.02	26.33	3.34924	Up	1.17741e-09	1.5292e-10	P	cytoplasmic sequestering of NF-kappaB
MDCK-VS-MDCK+H1NN1	XM_038672054.1_dup1	IL6R	3914	29.78	131.64	3.36455	Up	2.72544e-42	7.25114e-43	P	positive regulation of JAK-STAT cascade
MDCK-VS-MDCK+H1NN1	XM_038427953.1_dup1	SETD2	7992	76.74	347.22	3.39817	Up	1.99045e-109	1.02527e-109	P	response to virus
MDCK-VS-MDCK+H1NN1	XM_038662297.1_dup1	PRF1	2265	1	4.66	3.4407	Up	0.00966033	0.000865386	P	response to virus
MDCK-VS-MDCK+H1NN1	XM_038445383.1_dup1	IL12A	1732	17.22	83.07	3.49061	Up	4.32535e-28	9.15254e-29	P	cellular response to virus
MDCK-VS-MDCK+H1NN1	MTCONS_00049878		8888	159.51	786.61	3.52237	Up	2.00231e-252	2.20895e-252	P	cytoplasmic sequestering of NF-kappaB
MDCK-VS-MDCK+H1NN1	XM_038678115.1_dup1	FCN2	1303	1	5	3.5423	Up	0.0066982	0.000605674	P	negative regulation of viral life cycle
MDCK-VS-MDCK+H1NN1	XM_038689785.1_dup1	TCIM	1469	2	10	3.5423	Up	0.000125757	1.28215e-05	P	cytoplasmic sequestering of NF-kappaB
MDCK-VS-MDCK+H1NN1	MTCONS_00044530		1679	1.39	7.55	3.66176	Up	0.000741565	7.18519e-05	P	negative regulation of viral life cycle
MDCK-VS-MDCK+H1NN1	MTCONS_00103597		19149	366.47	2027.4	3.68824	Up	0	0	P	response to virus
MDCK-VS-MDCK+H1NN1	MTCONS_00079731		5076	362.27	2025.24	3.70333	Up	0	0	P	viral transcription
MDCK-VS-MDCK+H1NN1	XM_038662413.1_dup1	LOC488947	1992	73	418.21	3.73863	Up	3.43008e-141	2.17822e-141	P	negative regulation of viral life cycle
MDCK-VS-MDCK+H1NN1	MTCONS_00140608		1582	21.67	126.93	3.77063	Up	2.11883e-44	5.80757e-45	P	cellular response to virus
MDCK-VS-MDCK+H1NN1	XM_038446998.1_dup1	SSB	1746	7.4	43.37	3.77147	Up	3.0485e-16	4.91764e-17	P	IRES-dependent viral translational initiation
MDCK-VS-MDCK+H1NN1	XM_038427894.1_dup1	LOC119864697	629	12.09	71.59	3.78632	Up	7.54593e-26	1.52763e-26	P	viral transcription
MDCK-VS-MDCK+H1NN1	XM_038443559.1_dup1	MX2	2173	2.73	16.39	3.80621	Up	4.67568e-07	5.4406e-08	P	response to virus
MDCK-VS-MDCK+H1NN1	XM_038447338.1_dup1	LOC106558335	584	3.55	22.31	3.87217	Up	3.35695e-09	4.28392e-10	P	viral transcription
MDCK-VS-MDCK+H1NN1	MTCONS_00138023		19582	646.78	4161.19	3.90602	Up	0	0	P	cytoplasmic sequestering of NF-kappaB
MDCK-VS-MDCK+H1NN1	NM_001253787.1_dup1	OASL	1676	5.1	33.8	3.94883	Up	2.40045e-13	3.56395e-14	P	response to virus
MDCK-VS-MDCK+H1NN1	XM_038672464.1_dup1	RIOK3	3258	31.75	237.41	4.12292	Up	4.29343e-86	1.84072e-86	P	response to virus
MDCK-VS-MDCK+H1NN1	MTCONS_00061211		1234	46.34	346.73	4.12385	Up	7.3692e-125	4.2283e-125	P	viral transcription
MDCK-VS-MDCK+H1NN1	MTCONS_00084351		1188	9.02	68.1	4.13683	Up	5.5129e-26	1.11927e-26	P	viral transcription
MDCK-VS-MDCK+H1NN1	XM_038667905.1_dup1	FKBP6	4693	7	54	4.1679	Up	5.08459e-21	9.24953e-22	P	regulation of viral process
MDCK-VS-MDCK+H1NN1	XM_038686229.1_dup1	LRRC4	3394	23	182	4.2046	Up	3.79876e-67	1.36004e-67	P	negative regulation of JAK-STAT cascade
MDCK-VS-MDCK+H1NN1	MTCONS_00102513		17432	105.7	843.31	4.21646	Up	2.01893e-304	2.74859e-304	P	regulation of viral process
MDCK-VS-MDCK+H1NN1	XM_038684097.1_dup1	SYNCRIP	6232	25.56	204.78	4.22249	Up	1.73671e-75	6.74655e-76	C	viral capsid
MDCK-VS-MDCK+H1NN1	XM_038439449.1_dup1	LRTM2	3957	10.23	82.77	4.23667	Up	1.29237e-31	2.91738e-32	P	negative regulation of JAK-STAT cascade
MDCK-VS-MDCK+H1NN1	MTCONS_00102512		17431	199.4	1638.77	4.25925	Up	0	0	P	positive regulation by host of viral transcription
MDCK-VS-MDCK+H1NN1	XM_038676187.1_dup1	MAP3K14	4418	12.69	105.46	4.2753	Up	5.3765e-40	1.38634e-40	F	NF-kappaB-inducing kinase activity
MDCK-VS-MDCK+H1NN1	MTCONS_00043825		3484	17.81	165.18	4.43365	Up	1.02547e-62	3.50429e-63	P	response to virus
MDCK-VS-MDCK+H1NN1	NM_001003010.2_dup1	CCL5	763	16	151	4.45878	Up	1.24054e-57	4.01081e-58	P	response to virus
MDCK-VS-MDCK+H1NN1	MTCONS_00083759		10521	101.47	960.09	4.46249	Up	0	0	P	response to virus
MDCK-VS-MDCK+H1NN1	MTCONS_00013652		5379	6.75	66.17	4.51359	Up	2.36271e-26	4.83169e-27	P	regulation of JAK-STAT cascade
MDCK-VS-MDCK+H1NN1	NM_001006647.1_dup1	IFNA5	564	0	5	4.5423	Up	0.00345839	0.000317386	P	response to virus
MDCK-VS-MDCK+H1NN1	XM_038430319.1_dup1	TRIM22	2981	0	5	4.5423	Up	0.00345839	0.000317386	P	cytoplasmic sequestering of NF-kappaB
MDCK-VS-MDCK+H1NN1	MTCONS_00103596		19786	211.75	2146.94	4.56222	Up	0	0	P	response to virus
MDCK-VS-MDCK+H1NN1	MTCONS_00120226		5049	105	1090.04	4.59629	Up	0	0	P	regulation of viral-induced cytoplasmic pattern recognition receptor signaling pathway
MDCK-VS-MDCK+H1NN1	MTCONS_00103594		20230	258.82	2804.95	4.65833	Up	0	0	P	response to virus
MDCK-VS-MDCK+H1NN1	XM_038448139.1_dup1	NECTIN4	3331	0	5.49	4.67718	Up	0.00205778	0.000193076	P	viral entry into host cell
MDCK-VS-MDCK+H1NN1	MTCONS_00038280		5731	34.04	377.38	4.69109	Up	3.74036e-144	2.42168e-144	P	regulation of viral genome replication
MDCK-VS-MDCK+H1NN1	MTCONS_00072804		13403	222.16	2546.85	4.73941	Up	0	0	P	regulation of viral process
MDCK-VS-MDCK+H1NN1	XM_038443558.1_dup1	MX2	2693	7.1	85.19	4.80516	Up	3.17311e-34	7.48373e-35	P	response to virus
MDCK-VS-MDCK+H1NN1	XM_038667181.1_dup1	LOC102152540	3105	17	204	4.80533	Up	1.77718e-79	7.17975e-80	P	viral transcription
MDCK-VS-MDCK+H1NN1	XM_038425200.1_dup1	FLRT1	5379	0	6.4	4.89844	Up	0.00079736	7.70849e-05	P	negative regulation of JAK-STAT cascade
MDCK-VS-MDCK+H1NN1	XM_038439450.1_dup1	LRTM2	3579	37.25	487.57	4.93067	Up	1.01831e-188	8.44596e-189	P	negative regulation of JAK-STAT cascade
MDCK-VS-MDCK+H1NN1	NM_001003070.1_dup1	LEP	2924	0	6.62	4.9472	Up	0.000635873	6.18195e-05	P	positive regulation of JAK-STAT cascade
MDCK-VS-MDCK+H1NN1	XM_038690652.1_dup1	RSAD2	4254	1410	19271	4.99304	Up	0	0	P	response to virus
MDCK-VS-MDCK+H1NN1	XM_038450448.1_dup1	BTK	2603	1.88	26.02	5.01119	Up	1.1688e-11	1.64016e-12	P	I-kappaB kinase/NF-kappaB signaling
MDCK-VS-MDCK+H1NN1	MTCONS_00061209		3088	51.91	723.85	5.02198	Up	1.49654e-280	1.86695e-280	P	viral transcription
MDCK-VS-MDCK+H1NN1	XM_038653679.1_dup1	IFNL3	603	0	7	5.02773	Up	0.000431206	4.22658e-05	P	response to virus
MDCK-VS-MDCK+H1NN1	XM_038683958.1_dup1	CGAS	1705	0	7	5.02773	Up	0.000431206	4.22658e-05	P	positive regulation of defense response to virus by host
MDCK-VS-MDCK+H1NN1	MTCONS_00021448		2269	4.09	58.5	5.05864	Up	2.32925e-24	4.5682e-25	P	cytoplasmic sequestering of NF-kappaB
MDCK-VS-MDCK+H1NN1	XM_038440387.1_dup1	GBF1	5867	0	7.18	5.06436	Up	0.000359121	3.557e-05	P	response to virus
MDCK-VS-MDCK+H1NN1	XM_038677935.1_dup1	TRAF2	3583	0	7.42	5.11179	Up	0.000281684	2.80572e-05	P	cytoplasmic sequestering of NF-kappaB
MDCK-VS-MDCK+H1NN1	MTCONS_00053671		4430	0	7.83	5.18938	Up	0.000186513	1.87514e-05	C	viral membrane
MDCK-VS-MDCK+H1NN1	XM_038425333.1_dup1	AHNAK	19488	257.8	4093.83	5.2095	Up	0	0	C	viral capsid
MDCK-VS-MDCK+H1NN1	XM_038438435.1_dup1	IRAK4	3246	1.44	23.37	5.24089	Up	1.03601e-10	1.40414e-11	P	cytoplasmic sequestering of NF-kappaB
MDCK-VS-MDCK+H1NN1	XM_038431630.1_dup1	LOC100687051	947	1.5	24.35	5.24126	Up	4.23161e-11	5.82316e-12	P	viral transcription
MDCK-VS-MDCK+H1NN1	XM_038678008.1_dup1	CARD9	3221	5.77	93.9	5.24485	Up	2.25661e-38	5.67602e-39	P	response to virus
MDCK-VS-MDCK+H1NN1	XM_038683961.1_dup1	CGAS	1362	0	8.25	5.26477	Up	0.000122664	1.25192e-05	P	positive regulation of defense response to virus by host
MDCK-VS-MDCK+H1NN1	XM_038662418.1_dup1	LOC606817	1245	0	8.51	5.30953	Up	9.47879e-05	9.73219e-06	P	regulation of viral genome replication
MDCK-VS-MDCK+H1NN1	MTCONS_00094494		1239	2.33	42.47	5.40841	Up	2.50403e-18	4.26736e-19	P	cytoplasmic sequestering of NF-kappaB
MDCK-VS-MDCK+H1NN1	XM_038451052.1_dup1	FMR1	1758	0	9.2	5.42201	Up	4.80928e-05	5.03334e-06	P	response to virus
MDCK-VS-MDCK+H1NN1	XM_038686186.1_dup1	IRF5	2420	0	9.25	5.42982	Up	4.57996e-05	4.79702e-06	P	response to virus
MDCK-VS-MDCK+H1NN1	NM_001003063.1_dup1	PPP2CA	931	0	9.31	5.43915	Up	4.31939e-05	4.53102e-06	P	negative regulation of JAK-STAT cascade
MDCK-VS-MDCK+H1NN1	NM_001313778.1_dup1		2305	156.79	2993.68	5.47539	Up	0	0	P	viral transcription
MDCK-VS-MDCK+H1NN1	MTCONS_00080362		2954	0	9.88	5.52488	Up	2.4831e-05	2.63156e-06	P	positive regulation of defense response to virus by host
MDCK-VS-MDCK+H1NN1	XM_038685911.1_dup1	LEP	5471	0	10.38	5.59611	Up	1.53419e-05	1.64923e-06	P	regulation of JAK-STAT cascade
MDCK-VS-MDCK+H1NN1	MTCONS_00064444		1378	0	10.72	5.6426	Up	1.10815e-05	1.19875e-06	P	cytoplasmic sequestering of NF-kappaB
MDCK-VS-MDCK+H1NN1	NM_001253735.1_dup1		632	1	22	5.6798	Up	3.03883e-10	4.04403e-11	P	negative regulation by host of viral transcription
MDCK-VS-MDCK+H1NN1	XM_038687175.1_dup1	TLR2	2564	2	45	5.71222	Up	2.1315e-19	3.73611e-20	P	cytoplasmic sequestering of NF-kappaB
MDCK-VS-MDCK+H1NN1	XM_038657817.1_dup1	NOD2	3879	0	12	5.80533	Up	3.30354e-06	3.67334e-07	P	cytoplasmic sequestering of NF-kappaB
MDCK-VS-MDCK+H1NN1	XM_038655502.1_dup1	ASPN	2471	0	12	5.80533	Up	3.30354e-06	3.67334e-07	P	negative regulation of JAK-STAT cascade
MDCK-VS-MDCK+H1NN1	XM_038684573.1_dup1	LOC119876920	1491	0	12.26	5.83626	Up	2.59038e-06	2.90485e-07	P	regulation of defense response to virus by virus
MDCK-VS-MDCK+H1NN1	XM_038430363.1_dup1	HPX	1618	3	74	5.84486	Up	7.47293e-31	1.66439e-31	P	regulation of JAK-STAT cascade
MDCK-VS-MDCK+H1NN1	NM_001003083.1_dup1	GP1BA	2519	1	26	5.92081	Up	7.70592e-12	1.08734e-12	P	negative regulation of JAK-STAT cascade
MDCK-VS-MDCK+H1NN1	XM_038662420.1_dup1	LOC606849	3100	2	53.02	5.94884	Up	1.48627e-22	2.8038e-23	P	cytoplasmic sequestering of NF-kappaB
MDCK-VS-MDCK+H1NN1	MTCONS_00079732		4673	0	14.39	6.06737	Up	3.6431e-07	4.25658e-08	P	viral transcription
MDCK-VS-MDCK+H1NN1	MTCONS_00055132		9068	68.22	2001.49	6.09511	Up	0	0	P	regulation of JAK-STAT cascade
MDCK-VS-MDCK+H1NN1	XM_038653514.1_dup1	MAS1	4267	0	15.51	6.1755	Up	1.32538e-07	1.58085e-08	P	NIK/NF-kappaB signaling
MDCK-VS-MDCK+H1NN1	MTCONS_00000244		11848	79.13	2485.66	6.19363	Up	0	0	P	regulation of viral process
MDCK-VS-MDCK+H1NN1	XM_038439452.1_dup1	LRTM2	2918	0	17.21	6.32555	Up	2.92582e-08	3.59647e-09	P	negative regulation of JAK-STAT cascade
MDCK-VS-MDCK+H1NN1	XM_038424260.1_dup1	CNTF	1270	0	17.83	6.37661	Up	1.69785e-08	2.10317e-09	P	regulation of JAK-STAT cascade
MDCK-VS-MDCK+H1NN1	XM_038444978.1_dup1	LOC100856758	993	0	18.81	6.4538	Up	7.23306e-09	9.10079e-10	P	viral transcription
MDCK-VS-MDCK+H1NN1	MTCONS_00013654		5510	0	19.21	6.48416	Up	5.11786e-09	6.48718e-10	P	regulation of JAK-STAT cascade
MDCK-VS-MDCK+H1NN1	MTCONS_00110822		2309	75.49	2902.08	6.48503	Up	0	0	P	viral transcription
MDCK-VS-MDCK+H1NN1	XM_038440389.1_dup1	GBF1	5855	0	20.03	6.54446	Up	2.52868e-09	3.24634e-10	P	response to virus
MDCK-VS-MDCK+H1NN1	XM_038661947.1_dup1	RHOH	3336	7	284	6.56276	Up	1.91183e-111	9.99639e-112	P	cytoplasmic sequestering of NF-kappaB
MDCK-VS-MDCK+H1NN1	XM_038691814.1_dup1	PTPN22	3583	2	81.62	6.57122	Up	2.67239e-33	6.2092e-34	P	positive regulation of defense response to virus by host
MDCK-VS-MDCK+H1NN1	XM_038684905.1_dup1	CCN3	2760	1	41	6.57792	Up	1.58877e-17	2.65415e-18	P	cytoplasmic sequestering of NF-kappaB
MDCK-VS-MDCK+H1NN1	MTCONS_00128053		10505	17.49	721.14	6.58605	Up	1.45845e-279	1.81142e-279	P	cellular response to virus
MDCK-VS-MDCK+H1NN1	XM_038440388.1_dup1	GBF1	5864	0	21.3	6.63315	Up	8.57459e-10	1.12141e-10	P	response to virus
MDCK-VS-MDCK+H1NN1	XM_038442404.1_dup1	NEDD4	2619	0	29.44	6.63541	Up	5.55506e-13	8.15513e-14	P	transmission of virus
MDCK-VS-MDCK+H1NN1	XM_038683447.1_dup1	UNC5CL	3295	0	22.6	6.71862	Up	2.86991e-10	3.82577e-11	P	cytoplasmic sequestering of NF-kappaB
MDCK-VS-MDCK+H1NN1	XM_038660749.1_dup1	LOC102153214	1853	0	23	6.74393	Up	2.05431e-10	2.75142e-11	P	response to virus
MDCK-VS-MDCK+H1NN1	XM_038423017.1_dup1	OTUD7B	6454	0	23.9	6.79931	Up	9.72096e-11	1.31871e-11	P	cytoplasmic sequestering of NF-kappaB
MDCK-VS-MDCK+H1NN1	XM_038681128.1_dup1	SQSTM1	1384	0	24.27	6.82147	Up	7.15819e-11	9.77613e-12	P	cytoplasmic sequestering of NF-kappaB
MDCK-VS-MDCK+H1NN1	XM_038673200.1_dup1	RNF31	3142	1.7	90.22	6.95021	Up	5.77919e-36	1.40104e-36	P	cytoplasmic sequestering of NF-kappaB
MDCK-VS-MDCK+H1NN1	XM_038424262.1_dup1	CNTF	1219	0	26.69	6.9586	Up	9.8838e-12	1.39009e-12	P	regulation of JAK-STAT cascade
MDCK-VS-MDCK+H1NN1	XM_038664706.1_dup1	DDX6	3849	0	27.37	6.9949	Up	5.70308e-12	8.09453e-13	P	viral genome packaging
MDCK-VS-MDCK+H1NN1	XM_038440342.1_dup1	BTRC	6469	0	27.86	7.02049	Up	3.84372e-12	5.48245e-13	P	cytoplasmic sequestering of NF-kappaB
MDCK-VS-MDCK+H1NN1	XM_038653512.1_dup1	MAS1	4364	0	28.02	7.02876	Up	3.38009e-12	4.83928e-13	P	NIK/NF-kappaB signaling
MDCK-VS-MDCK+H1NN1	MTCONS_00004725		6585	0	28.71	7.06385	Up	1.94497e-12	2.80421e-13	P	negative regulation of JAK-STAT cascade
MDCK-VS-MDCK+H1NN1	XM_038445109.1_dup1	HCLS1	2051	5	346	7.33307	Up	1.78717e-129	1.05426e-129	P	regulation of JAK-STAT cascade
MDCK-VS-MDCK+H1NN1	XM_038677785.1_dup1	NCBP3	7819	0	35.17	7.35665	Up	1.24237e-14	1.91674e-15	P	response to virus
MDCK-VS-MDCK+H1NN1	XM_038448940.1_dup1	LOC608684	799	0	36.46	7.40861	Up	4.63852e-15	7.23652e-16	P	viral transcription
MDCK-VS-MDCK+H1NN1	XM_038687173.1_dup1	TLR2	2657	0	40.08	7.54518	Up	3.03523e-16	4.89644e-17	P	cytoplasmic sequestering of NF-kappaB
MDCK-VS-MDCK+H1NN1	NM_001284464.1_dup1	IFNK	630	0	41.79	7.60546	Up	8.52677e-17	1.39566e-17	P	response to virus
MDCK-VS-MDCK+H1NN1	XM_038440963.1_dup1	BNIP3	1645	0	45.17	7.71766	Up	7.15888e-18	1.20615e-18	P	response to virus
MDCK-VS-MDCK+H1NN1	MTCONS_00020249		3380	0	46.28	7.75269	Up	3.20151e-18	5.44043e-19	P	regulation by virus of viral protein levels in host cell
MDCK-VS-MDCK+H1NN1	MTCONS_00105217		2328	0	47.44	7.7884	Up	1.38698e-18	2.37874e-19	P	viral entry into host cell
MDCK-VS-MDCK+H1NN1	XM_038439451.1_dup1	LRTM2	2981	1.52	145.46	7.80078	Up	1.68778e-53	5.20249e-54	P	negative regulation of JAK-STAT cascade
MDCK-VS-MDCK+H1NN1	MTCONS_00046955		9684	0	47.86	7.80112	Up	1.02569e-18	1.76456e-19	P	viral budding via host ESCRT complex
MDCK-VS-MDCK+H1NN1	MTCONS_00080791		1085	8.29	798.56	7.81026	Up	8.65183e-285	1.09729e-284	P	viral transcription
MDCK-VS-MDCK+H1NN1	XM_038424261.1_dup1	CNTF	1224	0	49.1	7.83802	Up	4.2224e-19	7.34277e-20	P	regulation of JAK-STAT cascade
MDCK-VS-MDCK+H1NN1	XM_038678011.1_dup1	CARD9	3120	0	52.84	7.94393	Up	2.99014e-20	5.34716e-21	P	response to virus
MDCK-VS-MDCK+H1NN1	XM_038670534.1_dup1	RNASEL	2747	2.45	275.64	8.03423	Up	1.36025e-97	6.39526e-98	P	regulation of viral process
MDCK-VS-MDCK+H1NN1	XM_038687174.1_dup1	TLR2	2603	0	56.43	8.03876	Up	2.44846e-21	4.48792e-22	P	cytoplasmic sequestering of NF-kappaB
MDCK-VS-MDCK+H1NN1	MTCONS_00124090		3941	0	69.42	8.33765	Up	3.79085e-25	7.5662e-26	P	modulation by virus of host morphology or physiology
MDCK-VS-MDCK+H1NN1	XM_038691813.1_dup1	PTPN22	3605	0	77.38	8.49426	Up	2.12046e-27	4.4284e-28	P	positive regulation of defense response to virus by host
MDCK-VS-MDCK+H1NN1	XM_038673197.1_dup1	RNF31	3583	1.21	203.93	8.61729	Up	1.92863e-68	6.99497e-69	P	cytoplasmic sequestering of NF-kappaB
MDCK-VS-MDCK+H1NN1	XM_038425433.1_dup1	TKFC	3625	0	86.27	8.65116	Up	7.4926e-30	1.63855e-30	P	negative regulation of defense response to virus
MDCK-VS-MDCK+H1NN1	XM_038443693.1_dup1	ADARB1	5575	0	87.77	8.67603	Up	2.93109e-30	6.45743e-31	P	regulation of viral genome replication
MDCK-VS-MDCK+H1NN1	XM_038433760.1_dup1	SAMHD1	3898	0	94.3	8.77956	Up	5.14803e-32	1.16997e-32	P	response to virus
MDCK-VS-MDCK+H1NN1	XM_038443002.1_dup1	SIN3A	4998	2.73	559	8.89818	Up	2.82356e-178	2.20802e-178	P	positive regulation of defense response to virus by host
MDCK-VS-MDCK+H1NN1	XM_038690794.1_dup1	PUM2	6116	0	102.49	8.89971	Up	3.5569e-34	8.38292e-35	P	regulation of viral-induced cytoplasmic pattern recognition receptor signaling pathway
MDCK-VS-MDCK+H1NN1	XM_038676484.1_dup1	DHX58	2807	0	110.35	9.00631	Up	3.28866e-36	8.00349e-37	P	response to virus
MDCK-VS-MDCK+H1NN1	MTCONS_00138809		8070	0	241.11	10.1339	Up	3.2036e-66	1.13618e-66	P	viral life cycle
MDCK-VS-MDCK+H1NN1	MTCONS_00046951		8569	0	483.71	11.1384	Up	5.83759e-112	3.06092e-112	P	regulation of viral process
MDCK-VS-MDCK+H1NN1	MTCONS_00128050		10876	0	2051.65	13.2229	Up	0	0	P	cellular response to virus
