# Supplementary material for: Transcriptional Analysis of lncRNA and Target Genes Induced by Influenza A Virus Infection in MDCK Cells
Source: Vaccines (Basel). 2023 Oct 14;11(10):1593. doi: 10.3390/vaccines11101593 (PMC10610897; doi:10.3390/vaccines11101593)
Supplement: Supplementary file 1 [file vaccines-11-01593-s001.zip › Additional file 4 Table S4.141 virus response-related DE mRNAs matching predicted DE lncRNAs.xls]

## Sheet: Sheet1
	GeneID	Gene name	length	MDCK Readnum	MDCK+H1N1 Readnum	log2Ratio(MDCK+H1N1/MDCK)	Up-Down-Regulation(CL23_V/CL23)	p-value	q-value(Storey et al. 2003)	grouping	Biological process
MDCK-VS-MDCK+H1N1	MTCONS_00138809		8070	0	241.11	10.1339	Up	3.2036e-66	1.13618e-66	P	viral life cycle
MDCK-VS-MDCK+H1N1	XM_038690794.1_dup1	PUM2	6116	0	102.49	8.89971	Up	3.5569e-34	8.38292e-35	P	regulation of viral-induced cytoplasmic pattern recognition receptor signaling pathway
MDCK-VS-MDCK+H1N1	XM_038691813.1_dup1	PTPN22	3605	0	77.38	8.49426	Up	2.12046e-27	4.4284e-28	P	positive regulation of defense response to virus by host
MDCK-VS-MDCK+H1N1	MTCONS_00124090		3941	0	69.42	8.33765	Up	3.79085e-25	7.5662e-26	P	modulation by virus of host morphology or physiology
MDCK-VS-MDCK+H1N1	XM_038687174.1_dup1	TLR2	2603	0	56.43	8.03876	Up	2.44846e-21	4.48792e-22	P	cytoplasmic sequestering of NF-kappaB
MDCK-VS-MDCK+H1N1	XM_038424261.1_dup1	CNTF	1224	0	49.1	7.83802	Up	4.2224e-19	7.34277e-20	P	regulation of JAK-STAT cascade
MDCK-VS-MDCK+H1N1	MTCONS_00080791		1085	8.29	798.56	7.81026	Up	8.65183e-285	1.09729e-284	P	viral transcription
MDCK-VS-MDCK+H1N1	MTCONS_00020249		3380	0	46.28	7.75269	Up	3.20151e-18	5.44043e-19	P	negative regulation of defense response to virus
MDCK-VS-MDCK+H1N1	NM_001284464.1_dup1	IFNK	630	0	41.79	7.60546	Up	8.52677e-17	1.39566e-17	P	response to virus
MDCK-VS-MDCK+H1N1	XM_038448940.1_dup1	LOC608684	799	0	36.46	7.40861	Up	4.63852e-15	7.23652e-16	P	viral transcription
MDCK-VS-MDCK+H1N1	XM_038445109.1_dup1	HCLS1	2051	5	346	7.33307	Up	1.78717e-129	1.05426e-129	P	regulation of JAK-STAT cascade
MDCK-VS-MDCK+H1N1	MTCONS_00004725		6585	0	28.71	7.06385	Up	1.94497e-12	2.80421e-13	P	negative regulation of JAK-STAT cascade
MDCK-VS-MDCK+H1N1	XM_038660749.1_dup1	LOC102153214	1853	0	23	6.74393	Up	2.05431e-10	2.75142e-11	P	response to virus
MDCK-VS-MDCK+H1N1	XM_038691814.1_dup1	PTPN22	3583	2	81.62	6.57122	Up	2.67239e-33	6.2092e-34	P	positive regulation of defense response to virus by host
MDCK-VS-MDCK+H1N1	XM_038661947.1_dup1	RHOH	3336	7	284	6.56276	Up	1.91183e-111	9.99639e-112	P	cytoplasmic sequestering of NF-kappaB
MDCK-VS-MDCK+H1N1	MTCONS_00110822		2309	75.49	2902.08	6.48503	Up	0	0	P	viral transcription
MDCK-VS-MDCK+H1N1	MTCONS_00013654		5510	0	19.21	6.48416	Up	5.11786e-09	6.48718e-10	P	regulation of JAK-STAT cascade
MDCK-VS-MDCK+H1N1	XM_038662420.1_dup1	IFIT5（LOC606849）	3100	2	53.02	5.94884	Up	1.48627e-22	2.8038e-23	P	response to virus
MDCK-VS-MDCK+H1N1	NM_001003083.1_dup1	GP1BA	2519	1	26	5.92081	Up	7.70592e-12	1.08734e-12	P	negative regulation of JAK-STAT cascade
MDCK-VS-MDCK+H1N1	XM_038430363.1_dup1	HPX	1618	3	74	5.84486	Up	7.47293e-31	1.66439e-31	P	regulation of JAK-STAT cascade
MDCK-VS-MDCK+H1N1	XM_038655502.1_dup1	ASPN	2471	0	12	5.80533	Up	3.30354e-06	3.67334e-07	P	negative regulation of JAK-STAT cascade
MDCK-VS-MDCK+H1N1	XM_038685911.1_dup1	LEP	5471	0	10.38	5.59611	Up	1.53419e-05	1.64923e-06	P	regulation of JAK-STAT cascade
MDCK-VS-MDCK+H1N1	MTCONS_00061209		3088	51.91	723.85	5.02198	Up	1.49654e-280	1.86695e-280	P	viral transcription
MDCK-VS-MDCK+H1N1	XM_038690652.1_dup1	RSAD2	4254	1410	19271	4.99304	Up	0	0	P	response to virus
MDCK-VS-MDCK+H1N1	MTCONS_00072804		13403	222.16	2546.85	4.73941	Up	0	0	P	regulation of viral genome replication
MDCK-VS-MDCK+H1N1	MTCONS_00038280		5731	34.04	377.38	4.69109	Up	3.74036e-144	2.42168e-144	P	regulation of viral genome replication
MDCK-VS-MDCK+H1N1	MTCONS_00120226		5049	105	1090.04	4.59629	Up	0	0	P	negative regulation of defense response to virus、regulation of viral-induced cytoplasmic pattern recognition receptor signaling pathway
MDCK-VS-MDCK+H1N1	XM_038430319.1_dup1	TRIM22	2981	0	5	4.5423	Up	0.00345839	0.000317386	P	cytoplasmic sequestering of NF-kappaB
MDCK-VS-MDCK+H1N1	MTCONS_00083759		10521	101.47	960.09	4.46249	Up	0	0	P	response to virus
MDCK-VS-MDCK+H1N1	NM_001003010.2_dup1	CCL5	763	16	151	4.45878	Up	1.24054e-57	4.01081e-58	P	response to virus
MDCK-VS-MDCK+H1N1	MTCONS_00043825		3484	17.81	165.18	4.43365	Up	1.02547e-62	3.50429e-63	P	negative regulation of defense response to virus
MDCK-VS-MDCK+H1N1	MTCONS_00102512		17431	199.4	1638.77	4.25925	Up	0	0	P	positive regulation by host of viral transcription
MDCK-VS-MDCK+H1N1	XM_038667905.1_dup1	FKBP6	4693	7	54	4.1679	Up	5.08459e-21	9.24953e-22	P	regulation of viral genome replication
MDCK-VS-MDCK+H1N1	MTCONS_00084351		1188	9.02	68.1	4.13683	Up	5.5129e-26	1.11927e-26	P	viral transcription
MDCK-VS-MDCK+H1N1	XM_038672464.1_dup1	RIOK3	3258	31.75	237.41	4.12292	Up	4.29343e-86	1.84072e-86	P	negative regulation of defense response to virus
MDCK-VS-MDCK+H1N1	MTCONS_00138023		19582	646.78	4161.19	3.90602	Up	0	0	P	cytoplasmic sequestering of NF-kappaB
MDCK-VS-MDCK+H1N1	XM_038446998.1_dup1	SSB	1746	7.4	43.37	3.77147	Up	3.0485e-16	4.91764e-17	P	IRES-dependent viral translational initiation
MDCK-VS-MDCK+H1N1	MTCONS_00079731		5076	362.27	2025.24	3.70333	Up	0	0	P	viral transcription
MDCK-VS-MDCK+H1N1	XM_038689785.1_dup1	TCIM	1469	2	10	3.5423	Up	0.000125757	1.28215e-05	P	cytoplasmic sequestering of NF-kappaB
MDCK-VS-MDCK+H1N1	XM_038426142.1_dup1	CCNT2	7130	143.47	599.67	3.28379	Up	2.9565e-182	2.36663e-182	P	late viral transcription
MDCK-VS-MDCK+H1N1	XM_038426141.1_dup1	CCNT2	7130	143.47	599.67	3.28379	Up	2.9565e-182	2.36663e-182	P	late viral transcription
MDCK-VS-MDCK+H1N1	MTCONS_00014498		6820	43.53	169.12	3.17834	Up	2.53417e-51	7.6074e-52	F	NF-kappaB binding
MDCK-VS-MDCK+H1N1	MTCONS_00034940		12050	1583.44	5890.99	3.11582	Up	0	0	F	NF-kappaB binding
MDCK-VS-MDCK+H1N1	XM_038677934.1_dup1	TRAF2	3402	24.68	86.6	3.0314	Up	5.03265e-26	1.02233e-26	P	cytoplasmic sequestering of NF-kappaB
MDCK-VS-MDCK+H1N1	MTCONS_00015045		4197	1460.45	5096.2	3.02338	Up	0	0	P	viral transcription
MDCK-VS-MDCK+H1N1	MTCONS_00102337		7548	342.27	1134.27	2.94893	Up	0	0	P	response to virus
MDCK-VS-MDCK+H1N1	XM_038433276.1_dup1	DDRGK1	2936	46.69	150.54	2.90933	Up	2.44038e-42	6.49637e-43	P	cytoplasmic sequestering of NF-kappaB
MDCK-VS-MDCK+H1N1	MTCONS_00034939		11922	1071.38	3373.7	2.87523	Up	0	0	F	NF-kappaB binding
MDCK-VS-MDCK+H1N1	XM_038658935.1_dup1	PLK2	2689	6100	19183	2.87332	Up	0	0	P	cytoplasmic sequestering of NF-kappaB
MDCK-VS-MDCK+H1N1	XM_038667705.1_dup1	SOCS1	1279	47	136	2.75325	Up	2.06255e-36	5.03644e-37	P	negative regulation of JAK-STAT cascade
MDCK-VS-MDCK+H1N1	MTCONS_00059337		1258	535.54	1503.72	2.70984	Up	0	0	C	viral nucleocapsid
MDCK-VS-MDCK+H1N1	MTCONS_00037151		11140	3882.76	10758.7	2.69072	Up	0	0	P	viral mRNA export from host cell nucleus
MDCK-VS-MDCK+H1N1	XM_038425857.1_dup1	TNIP3（TNFAIP3）	1897	27	67	2.53157	Up	2.8776e-17	4.77134e-18	P	cytoplasmic sequestering of NF-kappaB
MDCK-VS-MDCK+H1N1	XM_038680891.1_dup1	IFNK	928	50	119.21	2.47388	Up	9.26834e-29	1.98781e-29	P	response to virus
MDCK-VS-MDCK+H1N1	XM_038686180.1_dup1	IRF5	4533	70.78	158.19	2.38062	Up	4.77288e-36	1.15845e-36	P	response to virus
MDCK-VS-MDCK+H1N1	MTCONS_00098426		2255	172.25	379.91	2.36153	Up	2.75266e-83	1.151e-83	P	viral entry into host cell
MDCK-VS-MDCK+H1N1	XM_038661307.1_dup1	ISG20	963	232	490	2.29903	Up	1.45988e-103	7.19814e-104	P	negative regulation of viral life cycle
MDCK-VS-MDCK+H1N1	XM_038670321.1_dup1	IFI44L	3822	160.25	328.07	2.25405	Up	2.3534e-68	8.52625e-69	P	response to virus
MDCK-VS-MDCK+H1N1	MTCONS_00062367		7713	684.54	1348.19	2.19819	Up	1.67857e-266	1.97047e-266	P	regulation of viral genome replication
MDCK-VS-MDCK+H1N1	XM_038438001.1_dup1	HNRNPA1	2321	67.95	131.17	2.16926	Up	3.86175e-27	8.02513e-28	C	viral nucleocapsid
MDCK-VS-MDCK+H1N1	XM_038686443.1_dup1	CDK6	7170	1619.83	3125.18	2.16847	Up	0	0	P	response to virus
MDCK-VS-MDCK+H1N1	MTCONS_00000650		4534	1618.08	3049.99	2.13489	Up	0	0	P	cytoplasmic sequestering of NF-kappaB
MDCK-VS-MDCK+H1N1	XM_038662290.1_dup1	HAVCR2（TIM3）	3712	154.45	283.8	2.09811	Up	1.85256e-54	5.78034e-55	P	regulation of NIK/NF-kappaB signaling
MDCK-VS-MDCK+H1N1	XM_038688780.1_dup1	DDX60	6213	1106.43	2029.33	2.09546	Up	0	0	P	regulation of viral-induced cytoplasmic pattern recognition receptor signaling pathway
MDCK-VS-MDCK+H1N1	MTCONS_00016458		7713	3614.83	6488.44	2.06432	Up	0	0	C	viral nucleocapsid
MDCK-VS-MDCK+H1N1	MTCONS_00113982		9523	81.06	143.47	2.04406	Up	1.67575e-27	3.50678e-28	P	positive regulation of defense response to virus by host
MDCK-VS-MDCK+H1N1	XM_038445937.1_dup1	TRIM59	3594	400.82	680.56	1.98414	Up	3.46641e-119	1.91415e-119	P	negative regulation of viral life cycle
MDCK-VS-MDCK+H1N1	XM_038448138.1_dup1	NECTIN4	5199	245.04	407.57	1.9544	Up	9.23202e-71	3.42567e-71	P	viral entry into host cell
MDCK-VS-MDCK+H1N1	XM_038669429.1_dup1	NECTIN4	1358	516.11	830.91	1.90739	Up	8.71064e-138	5.41513e-138	F	virus receptor activity
MDCK-VS-MDCK+H1N1	XM_038680200.1_dup1	IL18R1	4481	570.74	886.75	1.85607	Up	1.11054e-141	7.07296e-142	P	cytoplasmic sequestering of NF-kappaB
MDCK-VS-MDCK+H1N1	MTCONS_00018523		1684	125.52	193	1.84106	Up	6.46259e-32	1.46563e-32	P	response to virus
MDCK-VS-MDCK+H1N1	XM_038682740.1_dup1	NFKBIL1	1499	171.96	261.08	1.82279	Up	5.11265e-42	1.35551e-42	P	I-kappaB kinase/NF-kappaB signaling
MDCK-VS-MDCK+H1N1	MTCONS_00121519		5788	71.26	104.88	1.77795	Up	2.62371e-17	4.35444e-18	P	regulation of JAK-STAT cascade
MDCK-VS-MDCK+H1N1	XM_038670322.1_dup1	IFI44L	4248	548.75	806.93	1.77667	Up	1.02904e-121	5.78122e-122	P	response to virus
MDCK-VS-MDCK+H1N1	XM_038448647.1_dup1	USF1	1299	40.14	56.62	1.71664	Up	1.30064e-09	1.68726e-10	P	late viral transcription
MDCK-VS-MDCK+H1N1	MTCONS_00080793		3822	1607.7	2225.78	1.68968	Up	0	0	P	viral transcription
MDCK-VS-MDCK+H1N1	XM_038424088.1_dup1	TRAF6	7747	3008.28	4101.05	1.66743	Up	0	0	P	cytoplasmic sequestering of NF-kappaB
MDCK-VS-MDCK+H1N1	XM_038659730.1_dup1	GPATCH3	2118	1353	1826	1.6529	Up	1.05958e-246	1.14004e-246	P	negative regulation of defense response to virus
MDCK-VS-MDCK+H1N1	XM_038440965.1_dup1	BNIP3	1698	6274.16	8293.86	1.62299	Up	0	0	P	response to virus
MDCK-VS-MDCK+H1N1	XM_038434572.1_dup1	RPL21	1414	94.99	124.11	1.60614	Up	1.06091e-17	1.77961e-18	P	viral transcription
MDCK-VS-MDCK+H1N1	XM_038687502.1_dup1	SNIP1	2552	827.91	1017.47	1.51781	Up	1.65095e-122	9.33087e-123	P	I-kappaB kinase/NF-kappaB signaling
MDCK-VS-MDCK+H1N1	MTCONS_00004876		614	782	918	1.4517	Up	9.23593e-104	4.5595e-104	P	response to virus
MDCK-VS-MDCK+H1N1	NM_001048131.1_dup1	OAS1	1513	447.06	522.31	1.44481	Up	1.96243e-59	6.46937e-60	P	negative regulation of viral life cycle
MDCK-VS-MDCK+H1N1	MTCONS_00116777		2634	330.16	383.14	1.43508	Up	1.20232e-43	3.25982e-44	P	NIK/NF-kappaB signaling
MDCK-VS-MDCK+H1N1	XM_038685735.1_dup1	REST	6917	414.44	468.17	1.39624	Up	7.27908e-51	2.17289e-51	P	negative regulation by host of viral transcription
MDCK-VS-MDCK+H1N1	XM_038669349.1_dup1	TFAP4	2703	186.26	197.43	1.30439	Up	2.3218e-20	4.16244e-21	P	positive regulation by host of viral transcription
MDCK-VS-MDCK+H1N1	XM_038669430.1_dup1	CLDN9	2010	99.38	97.8	1.19725	Up	1.16348e-09	1.51131e-10	F	virus receptor activity
MDCK-VS-MDCK+H1N1	NM_001113171.2_dup1	SLPI	635	48	47	1.19	Up	2.6907e-05	2.84694e-06	P	negative regulation of viral life cycle
MDCK-VS-MDCK+H1N1	XM_038428448.1_dup1	RAD23A	1856	14190.9	2989.88	-1.02643	Down	0	0	P	regulation of viral genome replication
MDCK-VS-MDCK+H1N1	XM_038430374.1_dup1	ILK	1513	543.07	111.98	-1.05753	Down	1.8795e-17	3.12995e-18	P	NIK/NF-kappaB signaling
MDCK-VS-MDCK+H1N1	XM_038428447.1_dup1	RAD23A	1861	3707.15	732.12	-1.11979	Down	9.7511e-120	5.40334e-120	P	regulation of viral genome replication
MDCK-VS-MDCK+H1N1	NM_001033992.1_dup1	DAG1	4963	4316.06	814.05	-1.18615	Down	2.61592e-152	1.77797e-152	P	modulation by virus of host morphology or physiology
MDCK-VS-MDCK+H1N1	XM_038439853.1_dup1	HNRNPF	2065	2700.67	505.07	-1.19839	Down	1.37967e-97	6.48616e-98	C	viral nucleocapsid
MDCK-VS-MDCK+H1N1	XM_038672674.1_dup1	VAPA	996	6106.98	1137.68	-1.20399	Down	9.5682e-220	9.14662e-220	P	modulation by virus of host morphology or physiology
MDCK-VS-MDCK+H1N1	XM_038672461.1_dup1	RIOK3	3328	2145.8	390.28	-1.23856	Down	5.46937e-82	2.2603e-82	P	negative regulation of defense response to virus
MDCK-VS-MDCK+H1N1	XM_038437177.1_dup1	THOC5	2492	8596.27	1535.13	-1.26498	Down	0	0	P	viral mRNA export from host cell nucleus
MDCK-VS-MDCK+H1N1	XM_038654428.1_dup1	TAB2	4325	7119.94	1137.38	-1.42578	Down	0	0	P	cytoplasmic sequestering of NF-kappaB
MDCK-VS-MDCK+H1N1	XM_038656301.1_dup1	IRF3	1598	1769.68	278.89	-1.44535	Down	1.26034e-85	5.37293e-86	P	response to virus
MDCK-VS-MDCK+H1N1	XM_038672729.1_dup1	PTPN2	1945	2097.45	323.51	-1.47638	Down	2.50478e-104	1.24152e-104	P	negative regulation of JAK-STAT cascade
MDCK-VS-MDCK+H1N1	XM_038669425.1_dup1	THOC6	1410	4143	636.99	-1.48096	Down	4.77043e-205	4.28046e-205	P	viral mRNA export from host cell nucleus
MDCK-VS-MDCK+H1N1	XM_038666994.1_dup1	TERF2IP	2117	12256	1871	-1.49124	Down	0	0	P	cytoplasmic sequestering of NF-kappaB
MDCK-VS-MDCK+H1N1	XM_038684278.1_dup1	ATG5	3125	2840.76	415.23	-1.55392	Down	1.8115e-151	1.2251e-151	P	negative stranded viral RNA replication
MDCK-VS-MDCK+H1N1	XM_038682739.1_dup1	NFKBIL1	1430	389.52	51.13	-1.70908	Down	2.66552e-25	5.33761e-26	P	I-kappaB kinase/NF-kappaB signaling
MDCK-VS-MDCK+H1N1	XM_038676717.1_dup1	CDK5RAP3	1914	4041	530	-1.71028	Down	6.29396e-246	6.7443e-246	F	NF-kappaB binding
MDCK-VS-MDCK+H1N1	XM_038448356.1_dup1	IKBKE	3185	4734.79	610.43	-1.73503	Down	1.34162e-293	1.75621e-293	P	response to virus
MDCK-VS-MDCK+H1N1	XM_038426138.1_dup1	CCNT2	6994	5600.12	684.25	-1.81249	Down	0	0	P	late viral transcription
MDCK-VS-MDCK+H1N1	XM_038428238.1_dup1	MVB12A	1254	4109	496	-1.83	Down	2.04725e-274	2.48679e-274	P	virus maturation
MDCK-VS-MDCK+H1N1	XM_038670208.1_dup1	PKN2	5873	8233.15	977.48	-1.85393	Down	0	0	P	regulation of viral genome replication
MDCK-VS-MDCK+H1N1	XM_038437448.1_dup1	SMARCB1	1564	678.23	78.9	-1.88331	Down	1.11689e-48	3.24579e-49	P	single stranded viral RNA replication via double stranded DNA intermediate
MDCK-VS-MDCK+H1N1	XM_038445936.1_dup1	TRIM59	3343	265.8	29.52	-1.9502	Down	5.68498e-21	1.03311e-21	P	negative regulation of viral life cycle
MDCK-VS-MDCK+H1N1	XM_038684095.1_dup1	SYNCRIP	2769	4268.55	729.62	-1.9502	Down	2.03048e-179	1.59866e-179	C	viral nucleocapsid
MDCK-VS-MDCK+H1N1	XM_038424107.1_dup1	TRIM44	5556	9580.48	1042.76	-1.97932	Down	0	0	P	positive regulation of defense response to virus by host
MDCK-VS-MDCK+H1N1	MTCONS_00088455		7596	29318.9	2878.65	-2.128	Down	0	0	P	viral life cycle
MDCK-VS-MDCK+H1N1	XM_038656300.1_dup1	IRF3	1593	7283.87	685.54	-2.18902	Down	0	0	P	response to virus
MDCK-VS-MDCK+H1N1	XM_038653941.1_dup1	SOCS6	5726	272.23	25.53	-2.19419	Down	1.1196e-24	2.21226e-25	P	negative regulation of JAK-STAT cascade
MDCK-VS-MDCK+H1N1	MTCONS_00045272		8102	397.52	37.27	-2.19457	Down	2.81881e-35	6.7607e-36	P	cytoplasmic sequestering of NF-kappaB
MDCK-VS-MDCK+H1N1	XM_038445934.1_dup1	TRIM59	3356	1231.41	114.99	-2.20036	Down	7.8699e-106	3.9439e-106	P	negative regulation of viral life cycle
MDCK-VS-MDCK+H1N1	XM_038681126.1_dup1	SQSTM1	1505	1309.15	119.89	-2.22848	Down	3.9489e-114	2.10477e-114	P	cytoplasmic sequestering of NF-kappaB
MDCK-VS-MDCK+H1N1	XM_038437180.1_dup1	NF2	5060	5199.25	469.94	-2.24738	Down	0	0	P	negative regulation of JAK-STAT cascade
MDCK-VS-MDCK+H1N1	MTCONS_00102523		5507	5775.3	480.25	-2.36767	Down	0	0	P	regulation of viral process
MDCK-VS-MDCK+H1N1	XM_038678532.1_dup1	LRSAM1	3313	1007.56	82.04	-2.39802	Down	3.22381e-96	1.49959e-96	P	viral budding
MDCK-VS-MDCK+H1N1	MTCONS_00008157		2073	393.69	27.65	-2.61134	Down	1.9146e-42	5.10636e-43	P	fusion of virus membrane with host plasma membrane、fusion of virus membrane with host plasma membrane
MDCK-VS-MDCK+H1N1	XM_038430462.1_dup1	AKIP1	1032	651.09	45.34	-2.62363	Down	2.29187e-69	8.38708e-70	P	regulation of NIK/NF-kappaB signaling
MDCK-VS-MDCK+H1N1	NM_001159684.1_dup1	CYP1B1	1986	34447	2293	-2.6887	Down	0	0	P	regulation of JAK-STAT cascade
MDCK-VS-MDCK+H1N1	XM_038677309.1_dup1	AP2B1	3416	6315.32	404.52	-2.7442	Down	0	0	P	regulation of defense response to virus by virus
MDCK-VS-MDCK+H1N1	XM_038445869.1_dup1	CLDN1	3289	96182	6059	-2.76824	Down	0	0	F	virus receptor activity
MDCK-VS-MDCK+H1N1	XM_038437441.1_dup1	LOC119866232	2375	135	8	-2.85644	Down	5.1917e-17	8.54771e-18	P	viral life cycle
MDCK-VS-MDCK+H1N1	XM_038690244.1_dup1	IRF2	2301	2222.89	129.75	-2.87826	Down	1.62768e-255	1.82176e-255	P	viral transcription
MDCK-VS-MDCK+H1N1	XM_038672675.1_dup1	VAPA	831	2666.75	143.74	-2.99318	Down	0	0	P	modulation by virus of host morphology or physiology
MDCK-VS-MDCK+H1N1	XM_038439411.1_dup1	ERC1	8980	1516.18	81.69	-2.99377	Down	9.21757e-182	7.3561e-182	P	I-kappaB kinase/NF-kappaB signaling
MDCK-VS-MDCK+H1N1	MTCONS_00064443		1318	1745.09	90.65	-3.04648	Down	2.32818e-212	2.15294e-212	P	cytoplasmic sequestering of NF-kappaB
MDCK-VS-MDCK+H1N1	XM_038425334.1_dup1	AHNAK	19350	695708	25489.2	-3.55015	Down	0	0	C	viral nucleocapsid
MDCK-VS-MDCK+H1N1	XM_038673781.1_dup1	PPM1A	8043	3670.89	116.96	-3.75167	Down	0	0	P	cytoplasmic sequestering of NF-kappaB
MDCK-VS-MDCK+H1N1	XM_038659953.1_dup1	HNRNPR	5577	5871.41	175.21	-3.84618	Down	0	0	C	viral nucleocapsid
MDCK-VS-MDCK+H1N1	XM_038684179.1_dup1	MAP3K7	3708	4964.97	140.19	-3.92596	Down	0	0	P	cytoplasmic sequestering of NF-kappaB
MDCK-VS-MDCK+H1N1	XM_038656303.1_dup1	IRF3	1602	445.57	11.43	-4.06438	Down	3.77488e-69	1.3785e-69	P	response to virus
MDCK-VS-MDCK+H1N1	MTCONS_00113983		11902	5534.7	128	-4.21392	Down	0	0	P	positive regulation of defense response to virus by host、cytoplasmic pattern recognition receptor signaling pathway in response to virus
MDCK-VS-MDCK+H1N1	XM_038428413.1_dup1	YJU2B	1757	566.76	8.61	-4.82021	Down	1.71533e-94	7.87709e-95	P	response to virus
MDCK-VS-MDCK+H1N1	XM_038425425.1_dup1	TKFC	2342	1332.29	14.09	-5.34272	Down	7.29543e-225	7.12049e-225	P	negative regulation of defense response to virus
MDCK-VS-MDCK+H1N1	XM_038685312.1_dup1	EXOSC4	1002	1498.2	0	-10.3286	Down	2.0936e-168	1.55683e-168	P	response to virus
MDCK-VS-MDCK+H1N1	XM_038681181.1_dup1	YTHDC2	5891	1821.31	0	-10.6104	Down	1.30904e-195	1.12276e-195	P	regulation of viral genome replication
