# Supplementary material for: Transcriptional Analysis of lncRNA and Target Genes Induced by Influenza A Virus Infection in MDCK Cells
Source: Vaccines (Basel). 2023 Oct 14;11(10):1593. doi: 10.3390/vaccines11101593 (PMC10610897; doi:10.3390/vaccines11101593)
Supplement: Supplementary file 1 [file vaccines-11-01593-s001.zip › Additional file 5 Table S5.Prediction of the way 37 DE lncRNAs regulate their target genes and the location of their genomes.xls]

## Sheet: Sheet1
IncRNA	log2Ratio(MDCK+H1N1/MDCK)	Up-Down-Regulation(CL23_V/CL23)	p-value	q-value(Storey et al. 2003)	lncRNA_class	Target gene	Gene ID	ID	log2Ratio(MDCK+H1N1/MDCK)	Up-Down-Regulation(CL23_V/CL23)	p-value	grouping	Biological process
LTCONS_00079847	8.48716	Up	7.12239e-53	2.17799e-53	cis_mRNA_up10k	TLR2	XM_038687174.1_dup1	448807	8.03876	Up	2.44846e-21	P	cytoplasmic sequestering of NF-kappaB
LTCONS_00139462	11.4918	Up	2.62128e-134	1.59814e-134	cis_mRNA_dw20k	HCLS1	XM_038445109.1_dup1	100684969	7.33307	Up	1.78717e-129	P	regulation of JAK-STAT cascade
LTCONS_00139463	8.11519	Up	8.96785e-166	6.57113e-166	cis_mRNA_dw20k	HCLS1	XM_038445109.1_dup1	100684969	7.33307	Up	1.78717e-129	P	regulation of JAK-STAT cascade
LTCONS_00019835	8.57792	Up	1.10756e-28	2.37061e-29	cis_mRNA_dw20k	RHOH	XM_038661947.1_dup1	488833	6.56276	Up	1.91183e-111	P	cytoplasmic sequestering of NF-kappaB
LTCONS_00019836	7.12726	Up	6.97032e-13	1.0189e-13	cis_mRNA_dw20k	RHOH	XM_038661947.1_dup1	488833	6.56276	Up	1.91183e-111	P	cytoplasmic sequestering of NF-kappaB
LTCONS_00019838	6.82523	Up	1.09218e-168	8.13112e-169	cis_mRNA_up10k	RHOH	XM_038661947.1_dup1	488833	6.56276	Up	1.91183e-111	P	cytoplasmic sequestering of NF-kappaB
LTCONS_00019839	6.62142	Up	1.03593e-121	5.8195e-122	cis_mRNA_up10k	RHOH	XM_038661947.1_dup1	488833	6.56276	Up	1.91183e-111	P	cytoplasmic sequestering of NF-kappaB
LTCONS_00127643	2.42835	Up	1.82531e-90	8.12317e-91	tran	IFIT5	XM_038662420.1_dup1	606849	5.94884	Up	1.48627e-22	P	response to virus
LTCONS_00105592	4.47911	Up	1.40625e-26	2.88909e-27	cis_mRNA_up10k	HPX	XM_038430363.1_dup1	610982	5.84486	Up	7.47293e-31	P	regulation of JAK-STAT cascade
LTCONS_00085754	1.57792	Up	1.16637e-06	1.33182e-07	cis_mRNA_up10k	RSAD2	XM_038690652.1_dup1	609005	4.99304	Up	0	P	response to virus
LTCONS_00085755	3.74335	Up	1.21006e-76	4.75499e-77	cis_mRNA_up10k	RSAD2	XM_038690652.1_dup1	609005	4.99304	Up	0	P	response to virus
LTCONS_00062279	3.03748	Up	0	0	cis_mRNA_dw20k	SQSTM1（p62）	XM_038681126.1_dup1	481459	-2.22848	Down	3.9489e-114	P	cytoplasmic sequestering of NF-kappaB
XR_005434299.1_dup1	-1.30688	Down	1.30001e-204	1.16375e-204	cis_mRNA_overlap	SQSTM1（p62）	XM_038681126.1_dup1	481459	-2.22848	Down	3.9489e-114	P	cytoplasmic sequestering of NF-kappaB
LTCONS_00119854	3.33585	Up	1.42426e-25	2.86559e-26	cis_mRNA_dw20k	NF2	XM_038437180.1_dup1	477535	-2.24738	Down	0	P	negative regulation of JAK-STAT cascade
LTCONS_00055069	3.81014	Up	1.70026e-103	8.37901e-104	cis_mRNA_up10k	AP2B1	XM_038677309.1_dup1	480605	-2.7442	Down	0	P	regulation of defense response to virus by virus
LTCONS_00140527	-2.68652	Down	1.43322e-09	1.85707e-10	cis_mRNA_overlap	CLDN1	XM_038445869.1_dup1	608207	-2.76824	Down	0	F	virus receptor activity
LTCONS_00083766	7.4909	Up	9.19361e-16	1.46283e-16	cis_mRNA_dw20k	IRF2	XM_038690244.1_dup1	475633	-2.87826	Down	1.62768e-255	P	viral transcription
LTCONS_00123887	1.13584	Up	2.08986e-10	2.79845e-11	cis_mRNA_overlap	ERC1	XM_038439411.1_dup1	486753	-2.99377	Down	9.21757e-182	P	I-kappaB kinase/NF-kappaB signaling
LTCONS_00123890	1.61892	Up	3.85862e-09	4.9149e-10	cis_mRNA_overlap	ERC1	XM_038439411.1_dup1	486753	-2.99377	Down	9.21757e-182	P	I-kappaB kinase/NF-kappaB signaling
LTCONS_00123892	1.39321	Up	5.0412e-08	6.12451e-09	cis_mRNA_overlap	ERC1	XM_038439411.1_dup1	486753	-2.99377	Down	9.21757e-182	P	I-kappaB kinase/NF-kappaB signaling
LTCONS_00095097	5.68659	Up	6.72481e-68	2.42491e-68	cis_mRNA_overlap	AHNAK	XM_038425334.1_dup1	476059	-3.55015	Down	0	C	viral nucleocapsid
LTCONS_00011673	7.08326	Up	3.96079e-57	1.27295e-57	cis_mRNA_up10k	HNRNPR	XM_038659953.1_dup1	478192	-3.84618	Down	0	C	viral nucleocapsid
LTCONS_00011675	5.3903	Up	1.32018e-08	1.64638e-09	cis_mRNA_up10k	HNRNPR	XM_038659953.1_dup1	478192	-3.84618	Down	0	C	viral nucleocapsid
LTCONS_00011683	2.28918	Up	2.70206e-193	2.2961e-193	cis_mRNA_dw20k	HNRNPR	XM_038659953.1_dup1	478192	-3.84618	Down	0	C	viral nucleocapsid
LTCONS_00011686	4.43316	Up	0	0	cis_mRNA_dw20k	HNRNPR	XM_038659953.1_dup1	478192	-3.84618	Down	0	C	viral nucleocapsid
LTCONS_00015068	4.72287	Up	2.75928e-53	8.48268e-54	cis_mRNA_up10k	HNRNPR	XM_038659953.1_dup1	478192	-3.84618	Down	0	C	viral nucleocapsid
XR_005423615.1_dup1	3.10487	Up	0	0	cis_mRNA_dw20k	HNRNPR	XM_038659953.1_dup1	478192	-3.84618	Down	0	C	viral nucleocapsid
LTCONS_00068448	2.80533	Up	1.53316e-12	2.22124e-13	cis_mRNA_up10k	MAP3K7(MKK7)	XM_038684179.1_dup1	102156745	-3.92596	Down	0	P	cytoplasmic sequestering of NF-kappaB
LTCONS_00071988	5.98118	Up	1.54581e-97	7.26458e-98	cis_mRNA_dw20k	EXOSC4(Rrp41)	XM_038685312.1_dup1	482086	-10.3286	Down	2.0936e-168	P	response to virus
LTCONS_00071989	7.25012	Up	1.29684e-74	4.99628e-75	cis_mRNA_dw20k	EXOSC4(Rrp41)	XM_038685312.1_dup1	482086	-10.3286	Down	2.0936e-168	P	response to virus
LTCONS_00071990	4.22372	Up	1.56496e-51	4.71053e-52	cis_mRNA_dw20k	EXOSC4(Rrp41)	XM_038685312.1_dup1	482086	-10.3286	Down	2.0936e-168	P	response to virus
LTCONS_00071991	5.38226	Up	8.11252e-72	3.04017e-72	cis_mRNA_dw20k	EXOSC4(Rrp41)	XM_038685312.1_dup1	482086	-10.3286	Down	2.0936e-168	P	response to virus
XR_005432738.1_dup1	4.5423	Up	0.00345839	0.000317386	cis_mRNA_overlap	LRSAM1	XM_038678532.1_dup1	491329	-2.39802	Down	3.22381e-96	P	viral budding
XR_005440086.1_dup1	-2.54949	Down	2.3407e-11	3.24864e-12	cis_mRNA_up10k	CYP1B1	NM_001159684.1_dup1	483038	-2.6887	Down	0	P	regulation of JAK-STAT cascade
LTCONS_00089098	-2.21396	Down	7.39426e-73	2.80034e-73	cis_mRNA_up10k	CYP1B1	NM_001159684.1_dup1	483038	-2.6887	Down	0	P	regulation of JAK-STAT cascade
LTCONS_00089099	-3.15234	Down	8.79037e-59	2.87669e-59	cis_mRNA_up10k	CYP1B1	NM_001159684.1_dup1	483038	-2.6887	Down	0	P	regulation of JAK-STAT cascade
LTCONS_00092829	2.26534	Up	7.75212e-162	5.56315e-162	cis_mRNA_dw20k	TKFC	XM_038425425.1_dup1	483800	-5.34272	Down	7.29543e-225	P	negative regulation of defense response to virus
