# Supplementary material for: Transcriptional Analysis of lncRNA and Target Genes Induced by Influenza A Virus Infection in MDCK Cells
Source: Vaccines (Basel). 2023 Oct 14;11(10):1593. doi: 10.3390/vaccines11101593 (PMC10610897; doi:10.3390/vaccines11101593)
Supplement: Supplementary file 1 [file vaccines-11-01593-s001.zip › Additional file 6 Table S6.Primer sequences of all mRNA and lncRNAd used in this study.xls]

## Sheet: Sheet1
Primer names	Primer Sequences (5′ -3′)	GenBank login number
Canis-GAPDH	Forward TCCGATGCCTGCTTCACTAC	ID: 403755
	Reverse TGCCCAGAACATCATCCCTG
Canis-CLDN1	Forward CGCGGTACCCCCGTC	ID: 608207
	Reverse CAGGAAGGCCAGCAGGAAG
Canis-AP2B1	Forward CTCATCCCACTCAACGTGCT	ID: 480605
	Reverse CCTGCCCTTCCACATTCCTT
Canis-ERC1	Forward ATTGGAAGCCAGAGCCAGTC	ID: 486753
	Reverse TCACTTGCCTTGAGGTGAGAC
Canis-EXOSC4	Forward GGGAAACCGTAGTTCCCCG	ID: 482086
	Reverse AAACTACACTTCCCGACGGC
Canis-HCLS1	Forward AGACGACACCCATAGAGGCT	ID: 100684969
	Reverse TTCTCTCCTGTTGCTGCCTG
Canis-HNRNPR	Forward GCTCTGCCCTGCAGCATAAT	ID: 478192
	Reverse GGCCTGCCTCTATCAGTGTC
Canis-IRF2	Forward CCATGGACACAGACCTGCTC	ID: 475633
	Reverse TTCCACATCCCACCCATGTC
Canis-LRSAM1	Forward AGCAGATCAGGAAGCAGGAGAT	ID: 491329
	Reverse GTTTCGCTTTTGGCTTCTAACTC
Canis-NF2	Forward TTGGTCTTGGCTCGTGTTCC	ID: 477535
	Reverse CACCATGGTAGCCGACTGG
Canis-RSAD2	Forward TTAAAGCCCTGAACCCCGTC	ID: 609005
	Reverse GGTTAGACTCGGGCACCAAA
Canis-TKFC	Forward CCACCTTCACTGTGAGTAGAC	ID: 483800
	Reverse TTGGAGTTCATGGTGGGGAA
Canis-TLR2	Forward AGCTGGAGCACTTCAATCCC	ID: 448807
	Reverse AGCTCGTACTTGCACCACTC
Canis-MAP3K7	Forward ACCACAGCCTATTCCAAGCC	ID: 102156745
	Reverse ACGCTAGGACTGGATGACCT
Canis-AHNAK	Forward GCAGTAGCCGCAGCACC	ID: 476059
	Reverse GGGTCGTGTCCTCTTCCTTC
Canis-HPX	Forward CTGCTTCCGGGGTAACCAAT	ID: 610982
	Reverse GCCAGGGCAAGGTATGAAGT
Canis-RHOH	Forward GAACTGGTGCACTTTGCCTG	ID: 488833
	Reverse TGCCATGCCAGCTCAGTTTA
Canis-IFIT5	Forward GGGACAACGCTCTGGAACTT	ID: 606849
	Reverse TATCCTCCCACGGGTCTGTT
LTCONS_00079847	Forward GTAAAGGGACCCAGAGGCTT	Canis-New prediction of lncRNA
	Reverse GACACAGGCTCAACGACTTC
LTCONS_00139462	Forward GCATGAGGAAGAGGTGGAGT	Canis-New prediction of lncRNA
	Reverse CTCCCTGACATCAACCCTGT
LTCONS_00139463	Forward GCATCCACAGCTGTCTTCAG	Canis-New prediction of lncRNA
	Reverse AGTCTCCCAGCCACAGTAAC
LTCONS_00019835	Forward ACAAACCACTCTTGCGTCAC	Canis-New prediction of lncRNA
	Reverse ACTACCCAAGACAGCGAAGG
LTCONS_00019836	Forward CAGAGAGAGAGGCAGAGACG	Canis-New prediction of lncRNA
	Reverse TTCAAGTCCCACATCAGGCT
LTCONS_00019838	Forward CACTAGTGCAGGTCCTTTGC	Canis-New prediction of lncRNA
	Reverse GCCTTTGATTGAGGCAGCTT
LTCONS_00019839	Forward CCTGCTTGCTCTCTCATCCT	Canis-New prediction of lncRNA
	Reverse CGGGCAGGAATCAAGAAAGG
LTCONS_00127643	Forward GGTCTCCCAGCTTTGACTCT	Canis-New prediction of lncRNA
	Reverse ACGGCAAGGGCTAGGTTAAT
LTCONS_00105592	Forward CCAAGGGACAGTGGATCAGT	Canis-New prediction of lncRNA
	Reverse TTTCCACCTTCCTCCCAAGG
LTCONS_00085754	Forward TTTGGATTTAGCACGGGTGT	Canis-New prediction of lncRNA
	Reverse TCTCTGAATCGCTCCTGGTC
LTCONS_00085755	Forward AGTCAGACCGTGGTGATGTT	Canis-New prediction of lncRNA
	Reverse TCTAGTCGTGTGACGTCCTG
LTCONS_00062279	Forward CTGCTGTTCCATCTCCTTGC	Canis-New prediction of lncRNA
	Reverse ATACTTCAGCCAGCGGTTCT
XR_005434299.1_dup1	Forward AGGCTTTAGAAGGCACCTGT	ID: 119881637
	Reverse TGCTGTAATCCTGCACCAGA
LTCONS_00119854	Forward TAGGCCGTTGTGCAATTCAG	Canis-New prediction of lncRNA
	Reverse CTCCCTCCTCCTCAGCATTT
LTCONS_00055069	Forward GAGAGAGGCAGAGACACAGG	Canis-New prediction of lncRNA
	Reverse CCTGGGTGGCTTAGCGATTA
LTCONS_00140527	Forward GGCCGTCACGATGTTGTC	Canis-New prediction of lncRNA
	Reverse CCTGCCTCCTGCCTCCTG
LTCONS_00083766	Forward AGCCGGAAAGACAGTTCTCA	Canis-New prediction of lncRNA
	Reverse CCACATCTTCGCTTCCAAGG
LTCONS_00123887	Forward CTGTGGATGCTGCCTTTGAG	Canis-New prediction of lncRNA
	Reverse CTCTTCCCTCTCGACCCATC
LTCONS_00123890	Forward CCCAGGAATGGAATGGTGGT	Canis-New prediction of lncRNA
	Reverse ACCTGGACATCCTCCACAAG
LTCONS_00123892	Forward AGAGGGTGAAGCAAGCTCTA	Canis-New prediction of lncRNA
	Reverse AATCGGCCTACAGAGGGATG
LTCONS_00095097	Forward CCTCTAACCCTCGCTAGGAC	Canis-New prediction of lncRNA
	Reverse TTGCCTCTGCCACGTTACTA
LTCONS_00011673	Forward GAGGGCAAATCAACCTGCAT	Canis-New prediction of lncRNA
	Reverse GCTTACCTGGAACCAGGACT
LTCONS_00011675	Forward GGAATTTGGGTGGCAGGTG	Canis-New prediction of lncRNA
	Reverse CCCATTGACACTGAACTCTGC
LTCONS_00011683	Forward GAGCAGACAGCTCAATGTGG	Canis-New prediction of lncRNA
	Reverse CATTTGCCTTTGGCTCCAGT
LTCONS_00011686	Forward GGTGCCTGCAAAGGAAAGAA	Canis-New prediction of lncRNA
	Reverse AGAGCCACACAGGCACTAAT
LTCONS_00015068	Forward CATCCTTGGCCTTGTGCTTT	Canis-New prediction of lncRNA
	Reverse CATGTGAATGGGTGGCCTTC
XR_005423615.1_dup1	Forward TGTACACTCACATGGCTGGT	ID: 102152675
	Reverse AGAAGTTGGGTCTTGGTGCT
LTCONS_00068448	Forward TGGGCCCACAAATATTAGGAGT	Canis-New prediction of lncRNA
	Reverse ACCTCTGGAATGGTGACTGA
LTCONS_00071988	Forward CGTGACGCCGTTAATCTCTC	Canis-New prediction of lncRNA
	Reverse TGTGACACATACCACACGGA
LTCONS_00071989	Forward GTAGAGGGCCCACACTCC	Canis-New prediction of lncRNA
	Reverse CTCCACACCTCAGGAGACAG
LTCONS_00071990	Forward AGAACTCGTATCCCGAGCAG	Canis-New prediction of lncRNA
	Reverse GTGGTGAAACGTCCTTGTGT
LTCONS_00071991	Forward GTTGCTGTTTGTGGCAGTTG	Canis-New prediction of lncRNA
	Reverse GGTGCACAGAGCTATTTGGG
XR_005432738.1_dup1	Forward TTCCTGGGCCCAACTGTAAT	ID: 119873368
	Reverse TCATGCTCTCCTGCTCTCTG
XR_005440086.1_dup1	Forward CCCTACCTGAATTCGCCAGA	ID: 111090577
	Reverse GAGGCCTTCTTGGCTCCATA
LTCONS_00089098	Forward TGGAGAGCACCGTCTCATTT	Canis-New prediction of lncRNA
	Reverse GATAACACTCAGGCCTCGGA
LTCONS_00089099	Forward TGGAGAGCACCGTCTCATTT	Canis-New prediction of lncRNA
	Reverse GATAACACTCAGGCCTCGGA
LTCONS_00092829	Forward TGGCGTCACTTTCTTCGTTC	Canis-New prediction of lncRNA
	Reverse TGACTCCTGGCTCCTTTGAG
