# Supplementary material for: Transcriptional Analysis of lncRNA and Target Genes Induced by Influenza A Virus Infection in MDCK Cells
Source: Vaccines (Basel). 2023 Oct 14;11(10):1593. doi: 10.3390/vaccines11101593 (PMC10610897; doi:10.3390/vaccines11101593)
Supplement: Supplementary file 1 [file vaccines-11-01593-s001.zip › Additional file 7 Table S7.18 screened DEGs protein names and functions.xlsx]

## Sheet: Sheet1
Gene ID	Gene name	Protein names	log2Ratio(CL23_V/CL23)	p-value	Functions
XM_038687174.1_dup1	TLR2	Toll-like receptor 2	8.03876	2.44846e-21	Acts via MYD88 and TRAF6, leading to NF-kappa-B activation, cytokine secretion and the inflammatory response.
XM_038445109.1_dup1	HCLS1	Hematopoietic cell-specific Lyn substrate 1	7.33307	1.78717e-129	regulation of JAK-STAT cascade
XM_038661947.1_dup1	RHOH	Ras homolog family member H	6.56276	1.91183e-111	cytoplasmic sequestering of NF-kappaB
XM_038662420.1_dup1	IFIT5	Interferon induced protein with tetratricopeptide repeats 5	5.94884	1.48627e-22	response to virus
XM_038430363.1_dup1	HPX	Hemopexin	5.84486	7.47293e-31	regulation of JAK-STAT cascade
XM_038690652.1_dup1	RSAD2	S-adenosylmethionine-dependent nucleotide dehydratase RSAD2	4.99304	0	defense response to virus, innate immune response
XM_038681126.1_dup1	SQSTM1	Sequestosome 1	-2.22848	3.9489e-114	regulation of I-kappaB kinase/NF-kappaB signaling
XM_038437180.1_dup1	NF2	Neurofibromin 2	-2.24738	0	negative regulation of JAK-STAT cascade
XM_038678532.1_dup1	LRSAM1	Leucine rich repeat and sterile alpha motif containing 1	-2.39802	3.22381e-96	viral budding
XM_038677309.1_dup1	AP2B1	AP complex subunit beta	-2.7442	0	regulation of defense response to virus by virus
XM_038445869.1_dup1	CLDN1	Claudin	-2.76824	0	virus receptor activity
XM_038690244.1_dup1	IRF2	Interferon regulatory factor	-2.87826	1.62768e-255	viral transcription
XM_038439411.1_dup1	ERC1	ELKS/RAB6-interacting/CAST family member 1	-2.99377	9.21757e-182	I-kappaB kinase/NF-kappaB signaling
XM_038425334.1_dup1	AHNAK	AHNAK nucleoprotein	-3.55015	0	viral nucleocapsid
XM_038659953.1_dup1	HNRNPR	Heterogeneous nuclear ribonucleoprotein R	-3.84618	0	viral nucleocapsid
XM_038684179.1_dup1	MAP3K7	Mitogen-activated protein kinase kinase kinase 7	-3.92596	0	cytoplasmic sequestering of NF-kappaB
XM_038425425.1_dup1	TKFC	Triokinase/FMN cyclase	-5.34272	7.29543e-225	negative regulation of defense response to virus
XM_038685312.1_dup1	EXOSC4(Rrp41)	Exosome component 4	-10.3286	2.0936e-168	response to virus
